# Supplementary material for: An evaluation of the species and subspecies of the genus Salmonella with whole genome sequence data: Proposal of type strains and epithets for novel S. enterica subspecies VII, VIII, IX, X and XI
Source: Genomics. 2021 Sep;113(5):3152–62. doi: 10.1016/j.ygeno.2021.07.003 (PMC8426187; doi:10.1016/j.ygeno.2021.07.003)
Supplement: Supplementary Table 1 — Table of all isolates within the MSTree analyses. A table of all of the isolates used in the MSTree analyses, including isolate names for both PubMLST and Enterobase as all isolates are available within both databases, enabling users to look up all isolates in either database. The subspecies provided by the isolate metadata and that used within the analysis are also shown. [file mmc5.xlsx]

## Sheet: Sheet1
Pubmlst ID	Enterobase barcode	Name	Enterobase Subspecies	Analysis Subspecies	Serovar (Enterobase)	rST	cgST
16208	SAL_EA7313AA	29938	I	I	Agona	1423	7522
17192	SAL_BA9375AA	43422	I	I	Agona	3889	30486
16280	SAL_JA8426AA	364145	I	I	Agona	3673	73052
17306	SAL_JA7851AA	364142	I	I	Agona	1423	73549
17195	SAL_CA5826AA	73551	I	I	Agona	1423	25364
17194	SAL_CA2657AA	83578	I	I	Agona	1423	28083
17308	SAL_JA8041AA	333910	I	I	Agona	1423	73379
17193	SAL_JA5403AA	348030	I	I	Agona	1423	72168
17307	SAL_JA7968AA	369924	I	I	Agona	1423	73438
17196	SAL_EA7445AA	29270	I	I	Agona	1423	7402
17199	SAL_CA2627AA	99768	I	I	Bareilly	3720	7161
16385	SAL_JA5486AA	335537	I	I	Bareilly	63655	72061
16384	SAL_IA3180AA	188186	I	I	Bareilly	3715	61222
17203	SAL_CA2092AA	53003	I	I	Bareilly	3709	28577
17197	SAL_CA3397AA	69927	I	I	Bareilly	3709	27448
17201	SAL_CA3827AA	6491	I	I	Bareilly	3720	27065
17204	SAL_CA0598AA	23465	I	I	Bareilly	3715	29510
16375	SAL_CA2108AA	24980	I	I	Bareilly	3709	28564
17202	SAL_EA7841AA	21874	I	I	Bareilly	3709	7016
16371	SAL_BA7451AA	5827	I	I	Bareilly	3720	31832
17205	SAL_CA2469AA	63016	I	I	Bareilly	3715	28247
17200	SAL_BA8403AA	7377	I	I	Bareilly	3720	31275
17212	SAL_FA4556AA	137134	I	I	Bareilly	3715	1436
17198	SAL_CA2351AA	75983	I	I	Bareilly	3709	27448
17206	SAL_CA3189AA	73209	I	I	Bareilly	3715	27631
17208	SAL_CA3686AA	46564	I	I	Bareilly	3715	27190
17207	SAL_CA6823AA	44710	I	I	Bareilly	3715	24468
17210	SAL_CA5671AA	79095	I	I	Bareilly	3715	25498
17209	SAL_JA5409AA	348784	I	I	Bareilly	3715	72140
17211	SAL_CA6130AA	58525	I	I	Bareilly	3715	25102
17216	SAL_FA4906AA	218455	I	I	Braenderup	3713	1131
17215	SAL_EA8032AA	21099	I	I	Braenderup	3713	6834
17217	SAL_FA7557AA	240171	I	I	Braenderup	3713	40336
17220	SAL_FA7531AA	238375	I	I	Braenderup	3713	40346
17219	SAL_CA5712AA	69692	I	I	Braenderup	3713	25461
17214	SAL_FA7544AA	232738	I	I	Braenderup	3713	1129
17218	SAL_CA6346AA	49705	I	I	Braenderup	3713	24908
17221	SAL_FA4882AA	223495	I	I	Braenderup	3713	1131
16215	SAL_FA7533AA	245606	I	I	Braenderup	3713	40345
17213	SAL_FA4897AA	223492	I	I	Braenderup	3713	1131
16259	SAL_IA3220AA	159643	I	I	Enteritidis	1425	61890
16185	SAL_CA2726AA	50853	I	I	Enteritidis	26142	28021
17222	SAL_CA5115AA	69699	I	I	Enteritidis	3888	24946
16186	SAL_CA2942AA	22251	I	I	Enteritidis	3900	25940
17224	SAL_CA5363AA	69224	I	I	Enteritidis	1425	25761
17311	SAL_IA3928AA	107095	I	I	Enteritidis	1425	62316
17223	SAL_CA6142AA	50149	I	I	Enteritidis	1425	25091
16172	SAL_BA7731AA	14896	I	I	Enteritidis	3888	31684
17309	SAL_IA4233AA	45247	I	I	Enteritidis	1425	62199
17310	SAL_IA3505AA	127387	I	I	Enteritidis	1425	61891
16278	SAL_JA7969AA	337048	I	I	Hadar	28466	73319
17226	SAL_DA0815AA	H132400685	I	I	Hadar	3631	21065
16257	SAL_IA1687AA	285903	I	I	Hadar	60024	59824
17227	SAL_CA2835AA	63908	I	I	Hadar	26394	27929
17225	SAL_CA6343AA	48218	I	I	Hadar	3764	24911
16184	SAL_CA2705AA	50883	I	I	Hadar	3764	28041
17229	SAL_CA6126AA	48283	I	I	Hadar	3764	25105
17228	SAL_DA0943AA	H123760502	I	I	Hadar	3631	20950
16179	SAL_CA1193AA	65027	I	I	Hadar	3631	29135
17312	SAL_JA6847AA	365324	I	I	Hadar	3764	72346
16167	SAL_BA7457AA	26654	I	I	Infantis	7793	31826
17232	SAL_CA4294AA	60120	I	I	Infantis	3675	26654
17230	SAL_DA1787AA	H121640412	I	I	Infantis	3679	20198
17313	SAL_MA1981AA	382818	I	I	Infantis	3675	93692
17315	SAL_MA1843AA	318359	I	I	Infantis	3675	93225
17316	SAL_MA2115AA	408263	I	I	Infantis	3675	93382
17314	SAL_MA4430AA	335444	I	I	Infantis	3675	95220
16103	SAL_CA4635AA	96965	I	I	Infantis	N/A	26362
17231	SAL_CA6512AA	62607	I	I	Infantis	3675	24759
16309	SAL_MA2122AA	414734	I	I	Infantis	3675	93279
17235	SAL_DA1810AA	H122920446	I	I	Java	7818	20175
16272	SAL_JA6414AA	347986	I	I	Java	3792	71277
17317	SAL_LA0523AA	318585	I	I	Java	1415	83794
17233	SAL_BA9990AA	32387	I	I	Java	3784	29997
16270	SAL_JA5702AA	352775	I	I	Java	3796	71959
16070	SAL_KA6161AA	391115	I	I	Java	63736	80087
17301	SAL_JA5396AA	347985	I	I	Java	1415	72150
16187	SAL_CA3058AA	65141	I	I	Java	1415	27740
17236	SAL_CA1313AA	31658	I	I	Java	1415	29053
17234	SAL_CA5165AA	70704	I	I	Java	1415	25920
16382	SAL_EA7726AA	99067	I	I	Kentucky	7908	7128
16378	SAL_CA5469AA	80318	I	I	Kentucky	26462	25668
17241	SAL_BA8752AA	13832	I	I	Kentucky	8434	30988
16376	SAL_CA3509AA	3768	I	I	Kentucky	27842	27351
17248	SAL_CA5154AA	70655	I	I	Kentucky	7908	25929
17243	SAL_CA3565AA	83690	I	I	Kentucky	8434	27300
17245	SAL_CA0032AA	83729	I	I	Kentucky	8434	29969
17244	SAL_CA2442AA	25247	I	I	Kentucky	8434	28273
17239	SAL_CA5744AA	70674	I	I	Kentucky	8434	25435
17246	SAL_EA7930AA	99747	I	I	Kentucky	7908	6933
17247	SAL_CA2276AA	13821	I	I	Kentucky	7908	28412
17238	SAL_FA4701AA	196372	I	I	Kentucky	8434	1302
17242	SAL_JA8321AA	366305	I	I	Kentucky	8434	73124
16370	SAL_BA7435AA	69898	I	I	Kentucky	8434	31846
17240	SAL_BA8716AA	90501	I	I	Kentucky	8434	31018
17237	SAL_FA4164AA	152378	I	I	Kentucky	8434	1797
16282	SAL_KA2494AA	133980	I	I	Mbandaka	3668	77665
17253	SAL_CA4603AA	91255	I	I	Mbandaka	27030	26392
16283	SAL_KA2497AA	248577	I	I	Mbandaka	60144	60093
17250	SAL_CA3026AA	14921	I	I	Mbandaka	3668	27770
16193	SAL_CA4522AA	60104	I	I	Mbandaka	27030	26458
17251	SAL_FA4214AA	121463	I	I	Mbandaka	3668	1750
17249	SAL_CA0520AA	3795	I	I	Mbandaka	27030	29574
17318	SAL_KA2482AA	152461	I	I	Mbandaka	3668	77598
17319	SAL_KA2509AA	260006	I	I	Mbandaka	3668	77611
17252	SAL_CA6771AA	44672	I	I	Mbandaka	3668	24517
16183	SAL_CA2258AA	13404	I	I	Montevideo	26131	28429
17256	SAL_CA6605AA	63512	I	I	Montevideo	27947	24670
16192	SAL_CA4347AA	91290	I	I	Montevideo	1409	26610
16254	SAL_IA1180AA	287564	I	I	Montevideo	46595	60711
17258	SAL_CA5975AA	63506	I	I	Montevideo	1410	25238
16275	SAL_JA6864AA	335561	I	I	Montevideo	3670	72285
16203	SAL_DA1198AA	H124020492	I	I	Montevideo	26125	20710
17259	SAL_CA4146AA	95033	I	I	Montevideo	26046	26785
17264	SAL_FA4431AA	114078	I	I	Montevideo	35063	1551
17254	SAL_DA0548AA	H121080621	I	I	Montevideo	26046	20898
17266	SAL_CA3115AA	73097	I	I	Montevideo	26046	27693
17255	SAL_CA2912AA	12116	I	I	Montevideo	1410	27868
17261	SAL_BA7895AA	13831	I	I	Montevideo	1409	31573
17257	SAL_BA8088AA	85688	I	I	Montevideo	26046	31480
16178	SAL_CA0846AA	38359	I	I	Montevideo	26046	29302
17265	SAL_DA0754AA	H122380526	I	I	Montevideo	1409	21123
17262	SAL_DA0915AA	H123840483	I	I	Montevideo	1409	20973
16198	SAL_CA6298AA	66841	I	I	Montevideo	1410	24952
17260	SAL_DA1002AA	H124980672	I	I	Montevideo	26046	20898
17263	SAL_CA6079AA	50125	I	I	Montevideo	1409	25147
16188	SAL_CA3444AA	61838	I	I	Newport	1414	27409
17275	SAL_DA0678AA	H124580295	I	I	Newport	26137	21193
16209	SAL_EA7619AA	82005	I	I	Newport	28422	7230
17321	SAL_JA5555AA	352062	I	I	Newport	1434	71764
17281	SAL_CA3360AA	3759	I	I	Newport	27856	27479
16195	SAL_CA4987AA	79093	I	I	Newport	1413	26061
16260	SAL_IA3409AA	253793	I	I	Newport	28304	61336
16288	SAL_MA1047AA	311207	I	I	Newport	3645	92362
17274	SAL_CA0227AA	63597	I	I	Newport	1422	29824
16256	SAL_IA1570AA	287563	I	I	Newport	1433	59950
16066	SAL_MA1072AA	390062	I	I	Newport	65582	92323
16102	SAL_FA4526AA	113058	I	I	Newport	N/A	1464
17282	SAL_EA7133AA	43906	I	I	Newport	1434	7692
17280	SAL_CA2368AA	6443	I	I	Newport	1434	28337
17320	SAL_MA1055AA	182855	I	I	Newport	1433	92310
17277	SAL_FA3403AA	131999	I	I	Newport	1433	2453
17278	SAL_CA3806AA	94271	I	I	Newport	1434	27082
17271	SAL_DA1215AA	H122840607	I	I	Newport	1422	20694
17269	SAL_BA8905AA	57146	I	I	Newport	1422	30865
17279	SAL_FA4066AA	107795	I	I	Newport	1434	1884
16277	SAL_JA7949AA	345722	I	I	Newport	1422	73446
17267	SAL_DA0554AA	H123400474	I	I	Newport	1422	21309
16271	SAL_JA6111AA	356326	I	I	Newport	1434	71536
17276	SAL_CA1388AA	69278	I	I	Newport	1433	29025
17284	SAL_EA7484AA	58547	I	I	Newport	1434	7364
17272	SAL_CA6053AA	60405	I	I	Newport	1422	25167
17268	SAL_CA3012AA	42145	I	I	Newport	1422	27783
17273	SAL_JA8185AA	335094	I	I	Newport	1422	71435
17270	SAL_JA8398AA	367506	I	I	Newport	1422	72475
17283	SAL_CA2647AA	37074	I	I	Newport	1434	28093
16207	SAL_EA6928AA	29946	I	I	Oranienburg	26437	7884
16213	SAL_FA4666AA	107122	I	I	Oranienburg	8065	1333
17294	SAL_CA4311AA	9253	I	I	Oranienburg	8211	26640
17288	SAL_CA1718AA	72282	I	I	Oranienburg	3691	28753
16210	SAL_EA7943AA	15225	I	I	Oranienburg	3686	6920
16074	SAL_JA7775AA	337027	I	I	Oranienburg	63300	96745
16175	SAL_CA0372AA	50326	I	I	Oranienburg	26420	29701
17287	SAL_CA5964AA	48278	I	I	Oranienburg	26456	25249
16180	SAL_CA1591AA	39465	I	I	Oranienburg	8211	28872
17293	SAL_CA3378AA	38726	I	I	Oranienburg	8211	27465
17292	SAL_CA2729AA	63574	I	I	Oranienburg	26420	28019
17291	SAL_EA7163AA	53053	I	I	Oranienburg	3691	7664
17295	SAL_CA3186AA	63699	I	I	Oranienburg	8065	27634
17285	SAL_CA3074AA	55590	I	I	Oranienburg	3691	27725
17286	SAL_CA2691AA	73133	I	I	Oranienburg	3691	28052
17296	SAL_FA4283AA	107249	I	I	Oranienburg	26420	1686
16174	SAL_BA9530AA	13819	I	I	Oranienburg	3691	30359
17289	SAL_CA6519AA	57609	I	I	Oranienburg	3691	24754
17290	SAL_CA6382AA	66486	I	I	Oranienburg	3691	24876
16131	SAL_BA9941AA	69935	I	I	Oranienburg	26420	30042
17298	SAL_CA2318AA	14863	I	I	Paratyphi A	3678	28378
16182	SAL_CA2201AA	14140	I	I	Paratyphi A	3687	28482
16284	SAL_LA0866AA	280350	I	I	Paratyphi A	1427	83990
16130	SAL_EA7067AA	15254	I	I	Paratyphi A	3687	7753
17299	SAL_CA1134AA	5342	I	I	Paratyphi A	3678	29189
17297	SAL_EA7778AA	97259	I	I	Paratyphi A	3678	7078
17300	SAL_EA7742AA	58603	I	I	Paratyphi A	3687	7112
16194	SAL_CA4986AA	73546	I	I	Paratyphi A	3678	26062
17323	SAL_LA1454AA	149406	I	I	Paratyphi A	3678	84255
17322	SAL_LA0869AA	275741	I	I	Paratyphi A	3678	83993
17324	SAL_JA6851AA	367234	I	I	Saintpaul	8332	72349
17303	SAL_EA7729AA	97268	I	I	Saintpaul	8075	7125
16379	SAL_DA0832AA	H124620579	I	I	Saintpaul	3867	21049
17305	SAL_CA6070AA	57656	I	I	Saintpaul	8332	25153
16377	SAL_CA4831AA	6460	I	I	Saintpaul	8017	26188
16372	SAL_BA9341AA	37779	I	I	Saintpaul	8045	30516
16388	SAL_JA8152AA	370015	I	I	Saintpaul	26488	73281
17302	SAL_DA0379AA	H130200218	I	I	Saintpaul	8332	21468
16383	SAL_FA4495AA	117271	I	I	Saintpaul	8075	1493
16381	SAL_EA7249AA	15237	I	I	Saintpaul	8332	7582
17304	SAL_EA7116AA	77324	I	I	Saintpaul	8332	7709
16380	SAL_DA0994AA	H124640548	I	I	Senftenberg	8117	20906
17330	SAL_CA6808AA	44728	I	I	Senftenberg	7973	24482
16387	SAL_JA6492AA	366333	I	I	Senftenberg	60771	71236
16386	SAL_JA6312AA	343983	I	I	Senftenberg	3802	71358
17337	SAL_JA8116AA	335098	I	I	Senftenberg	7973	73307
17331	SAL_CA0366AA	63756	I	I	Senftenberg	7973	29706
17335	SAL_DA0819AA	H124860456	I	I	Senftenberg	7973	21061
17332	SAL_BA8676AA	63733	I	I	Senftenberg	7973	31052
17339	SAL_DA1243AA	H133080134	I	I	Senftenberg	3802	20667
17338	SAL_CA2105AA	21756	I	I	Senftenberg	3802	28567
17333	SAL_CA1526AA	9316	I	I	Senftenberg	7973	28933
17334	SAL_DA1280AA	H133180478	I	I	Senftenberg	7973	20632
17336	SAL_CA6634AA	50108	I	I	Senftenberg	7973	24644
16374	SAL_CA0524AA	63780	I	I	Senftenberg	7973	29571
16181	SAL_CA1982AA	65001	I	I	Stanley	3662	28634
16177	SAL_CA0813AA	42165	I	I	Stanley	7831	29324
17345	SAL_BA9752AA	94091	I	I	Stanley	3768	30187
16170	SAL_BA7584AA	98248	I	I	Stanley	3768	31761
17340	SAL_CA6572AA	59997	I	I	Stanley	3768	24703
17346	SAL_EA7203AA	29291	I	I	Stanley	7831	7624
17341	SAL_CA2387AA	96231	I	I	Stanley	3768	28324
17342	SAL_CA6269AA	60044	I	I	Stanley	3768	24976
17343	SAL_CA4633AA	94238	I	I	Stanley	3768	26364
17344	SAL_CA4882AA	73613	I	I	Stanley	3768	26145
16255	SAL_IA1493AA	253790	I	I	Thompson	60164	60978
17352	SAL_EA6965AA	1851	I	I	Thompson	3704	7851
16199	SAL_CA6461AA	46135	I	I	Thompson	3704	24805
17347	SAL_FA4220AA	154847	I	I	Thompson	3704	1745
17353	SAL_CA2846AA	65432	I	I	Thompson	3704	27920
17350	SAL_CA5240AA	69710	I	I	Thompson	3704	25862
17325	SAL_IA0948AA	171163	I	I	Thompson	3704	60345
17349	SAL_CA6250AA	66444	I	I	Thompson	3704	24994
17348	SAL_DA0825AA	H123600590	I	I	Thompson	3704	21056
17351	SAL_BA8447AA	22239	I	I	Thompson	3704	31243
17326	SAL_JA6918AA	356299	I	I	Typhi	1416	72223
16285	SAL_LA1411AA	211756	I	I	Typhi	7803	84297
17327	SAL_LA0312AA	296207	I	I	Typhi	1416	53037
17357	SAL_CA4358AA	5863	I	I	Typhi	1416	26600
17355	SAL_BA7506AA	83574	I	I	Typhi	1416	31796
16202	SAL_DA1013AA	H124140814	I	I	Typhi	1416	20887
17358	SAL_JA6292AA	356507	I	I	Typhi	1416	71390
17328	SAL_LA1018AA	221701	I	I	Typhi	1416	84192
17354	SAL_DA1273AA	H122720606	I	I	Typhi	1416	20639
17356	SAL_CA3926AA	65320	I	I	Typhi	1416	26976
16190	SAL_CA3619AA	9167	I	I	Typhimurium	3484	27251
16212	SAL_FA4371AA	164922	I	I	Typhimurium	1392	1609
16191	SAL_CA4298AA	32547	I	I	Typhimurium	26704	26650
16171	SAL_BA7669AA	69280	I	I	Typhimurium	1395	31717
16211	SAL_FA4180AA	113077	I	I	Typhimurium	27662	1782
17359	SAL_CA5839AA	71544	I	I	Typhimurium	1369	25352
17329	SAL_LA7833AA	130491	I	I	Typhimurium	1369	89794
17360	SAL_CA3994AA	22250	I	I	Typhimurium	1369	26914
17361	SAL_FA4179AA	134271	I	I	Typhimurium	1369	1783
16132	SAL_LA7284AA	155636	I	I	Typhimurium	1369	90244
17372	SAL_EA7561AA	15200	I	I	Virchow	33218	7288
17373	SAL_DA1184AA	H122780767	I	I	Virchow	8083	20723
17364	SAL_CA6401AA	46623	I	I	Virchow	3643	24859
16200	SAL_DA0740AA	H123100307	I	I	Virchow	3659	21135
17369	SAL_FA3779AA	140599	I	I	Virchow	8205	2137
16201	SAL_DA0975AA	H123020533	I	I	Virchow	8120	20923
16196	SAL_CA5562AA	73549	I	I	Virchow	27553	25226
16258	SAL_IA1864AA	285701	I	I	Virchow	60139	59865
17362	SAL_CA4473AA	14912	I	I	Virchow	3643	26501
16197	SAL_CA6028AA	60091	I	I	Virchow	3643	25190
16189	SAL_CA3585AA	9439	I	I	Virchow	8205	27282
17363	SAL_BA7881AA	63014	I	I	Virchow	3643	31580
17371	SAL_EA6954AA	97235	I	I	Virchow	8120	7862
17365	SAL_CA0706AA	23487	I	I	Virchow	3643	29419
17368	SAL_CA5098AA	79054	I	I	Virchow	8205	25514
17370	SAL_CA4148AA	63888	I	I	Virchow	8205	26783
17366	SAL_CA0030AA	65454	I	I	Virchow	3643	29971
17374	SAL_DA0523AA	H124460425	I	I	Virchow	8205	21338
17367	SAL_CA6065AA	46098	I	I	Virchow	3643	25157
16176	SAL_CA0397AA	25204	I	I	Virchow	8083	29676
12643	SAL_GA3284AA	391-66	II	II	N/A	40794	42733
13335	SAL_EA2882AA	FDA00000353	II	II	N/A	8227	96321
13852	SAL_BA8276AA	FL_FLDACS-06813	II	II	N/A	8687	31363
16006	SAL_MA5873AA	216963	II	II	N/A	63955	97078
16229	SAL_GA3751AA	2589-65	II	II	N/A	41672	44246
16870	SAL_LA2345AA	FDA00000837	II	II	N/A	3421	85581
17101	SAL_MA5944AA	319688	II	II	N/A	28099	97158
17102	SAL_MA5945AA	320213	II	II	N/A	65534	97156
16507	SAL_DA4989AA	4045/83	II	II	N/A	819	17714
14194	SAL_DA4372AA	FSF0141	II	II	N/A	26076	18195
15986	SAL_MA5978AA	387072	II	II	N/A	65524	97184
14411	SAL_DA1039AA	H122900461	II	II	N/A	8655	20862
16001	SAL_MA5905AA	266999	II	II	N/A	65536	97097
16424	SAL_BA9883AA	Ke416-sc-2012-07-27T11:53:18Z-1458272	II	II	N/A	6982	30087
11943	SAL_CA0156AA	63697	II	II	N/A	28355	29867
15987	SAL_MA5974AA	385885	II	II	N/A	65525	97183
16678	SAL_IA0403AA	PNUSAS007357	II	II	N/A	131	59663
11684	SAL_CA3352AA	31943	II	II	N/A	26429	27486
16339	SAL_MA5882AA	240210	II	II	N/A	65540	97080
12835	SAL_GA3875AA	BCW_1521	II	II	N/A	40734	42258
16564	SAL_FA8192AA	FDA00003146	II	II	N/A	26090	96476
16205	SAL_DA4987AA	1268/72	II	II	N/A	7862	17716
16764	SAL_JA5198AA	2016K-0241	II	II	N/A	3680	71308
16133	SAL_HA5529AA	12-2222	II	II	N/A	42138	54403
16027	SAL_MA5808AA	106551	II	II	N/A	65560	96856
14006	SAL_DA6350AA	FMA0188	II	II	N/A	27982	96399
12195	SAL_CA3582AA	85748	II	II	N/A	26176	27285
16091	SAL_JA4411AA	9760/07	II	II	N/A	65587	70539
15988	SAL_MA5970AA	376031	II	II	N/A	65526	97177
13256	SAL_DA8095AA	FAR0103	II	II	N/A	6676	15114
16000	SAL_MA5912AA	267054	II	II	N/A	63958	97100
15984	SAL_MA5983AA	399502	II	II	N/A	65522	97188
16028	SAL_MA5798AA	101322	II	II	N/A	65561	96846
15983	SAL_MA5986AA	402752	II	II	N/A	65521	97189
13819	SAL_FA7289AA	FDA00010203	II	II	N/A	8717	40237
12632	SAL_GA3283AA	3475-67	II	II	N/A	41118	42734
15991	SAL_MA5954AA	337019	II	II	N/A	65529	97168
16243	SAL_GA9637AA	CFSAN001010	II	II	N/A	27187	51843
16651	SAL_HA2673AA	FDA00010793	II	II	N/A	48143	55150
16007	SAL_MA5876AA	224044	II	II	N/A	65541	97084
15994	SAL_MA5939AA	315672	II	II	N/A	63960	97131
11579	SAL_EA7838AA	18573	II	II	N/A	27442	7019
12649	SAL_GA3755AA	42-87	II	II	N/A	40799	42349
16593	SAL_FA9273AA	CFSAN047003	II	II	N/A	42153	46149
13853	SAL_BA8274AA	FL_FLDACS-06923	II	II	N/A	7550	31365
17064	SAL_MA5840AA	153131	II	II	N/A	26436	96897
16612	SAL_GA9071AA	TX-ACF1601760	II	II	N/A	28566	49915
16698	SAL_IA7796AA	FDA00002991	II	II	N/A	253	65126
13249	SAL_DA8117AA	FAR0083	II	II	N/A	7511	15092
16017	SAL_MA5838AA	151059	II	II	N/A	65550	96896
16011	SAL_MA5860AA	190770	II	II	N/A	65544	96913
15990	SAL_MA5952AA	327178	II	II	N/A	65528	97169
17092	SAL_MA5924AA	287584	II	II	N/A	63758	97110
16264	SAL_IA8901AA	FDA00001467	II	II	N/A	60945	65695
17071	SAL_MA5858AA	18507	II	II	N/A	8097	96911
16009	SAL_MA5870AA	209954	II	II	N/A	63882	97085
12836	SAL_GA3874AA	BCW_1523	II	II	N/A	40486	42259
17089	SAL_MA5919AA	278094	II	II	N/A	26538	97104
17067	SAL_MA5846AA	159882	II	II	N/A	65548	96903
14371	SAL_DA0772AA	H121060585	II	II	N/A	1384	21106
17022	SAL_MA3023AA	FDA00001074	II	II	N/A	3931	94297
16423	SAL_BA9837AA	Ke439-sc-2012-07-27T11:53:36Z-1458295	II	II	N/A	7890	30123
17103	SAL_MA5949AA	320980	II	II	N/A	40737	97164
16348	SAL_MA5968AA	374606	II	II	N/A	3996	97179
16003	SAL_MA5910AA	267050	II	II	N/A	65538	97096
13672	SAL_FA6411AA	FDA00003943	II	II	N/A	8421	16294
16647	SAL_HA5563AA	L00285-15	II	II	N/A	8661	96442
17174	SAL_OA1859AA	482134	II	II	N/A	41617	110613
16023	SAL_MA5823AA	122284	II	II	N/A	65556	96882
12471	SAL_BA1522AA	1369-73	II	II	N/A	28358	36352
16757	SAL_JA5212AA	2015K-0156	II	II	N/A	815	71081
17098	SAL_MA5937AA	313864	II	II	N/A	48373	97124
14542	SAL_EA9347AA	I2016000382	II	II	N/A	3142	5780
12622	SAL_GA3282AA	313-87	II	II	N/A	40801	42735
16019	SAL_MA5837AA	149323	II	II	N/A	65552	96894
17069	SAL_MA5852AA	174684	II	II	N/A	65545	96908
15981	SAL_MA5992AA	416299	II	II	N/A	63962	97192
16553	SAL_FA1233AA	FDA00003231	II	II	N/A	7482	4229
14333	SAL_DA1420AA	H071000087	II	II	N/A	7928	20503
17080	SAL_MA5886AA	245093	II	II	N/A	65539	97082
16514	SAL_DA5934AA	CFSAN018512	II	II	N/A	8253	16920
12047	SAL_CA4049AA	72274	II	II	N/A	28455	26865
16497	SAL_DA4132AA	CFSAN023117	II	II	N/A	28273	18398
13308	SAL_DA2030AA	FDA00000074	II	II	N/A	28084	20001
13559	SAL_BA1991AA	FDA00002350	II	II	N/A	28374	35912
17040	SAL_MA3846AA	PNUSAS026607	II	II	N/A	3944	95179
16654	SAL_HA6076AA	FDA00000472	II	II	N/A	28	55849
11637	SAL_CA4083AA	25223	II	II	N/A	28453	26839
16542	SAL_EA7862AA	43896	II	II	N/A	26475	6996
16168	SAL_BA7502AA	1767/76	II	II	N/A	7883	31799
14022	SAL_DA9788AA	FNE0061	II	II	N/A	7584	13613
16683	SAL_IA4644AA	PNUSAS008064	II	II	N/A	200	62618
16414	SAL_CA4136AA	63624	II	II	N/A	28445	26793
12270	SAL_EA7038AA	97871	II	II	N/A	33232	7782
17085	SAL_MA5906AA	267001	II	II	N/A	27520	97095
15993	SAL_MA5942AA	318584	II	II	N/A	65531	97174
16787	SAL_JA6539AA	2015K-0327	II	II	N/A	3268	96669
17093	SAL_MA5925AA	288900	II	II	N/A	8656	97111
17057	SAL_MA5816AA	115985	II	II	N/A	65559	96876
16846	SAL_KA5375AA	PNUSAS017810	II	II	N/A	N/A	79717
16509	SAL_DA4994AA	3028/80	II	II	N/A	7665	17710
16743	SAL_JA4490AA	201607804	II	II	N/A	3603	70590
13560	SAL_BA2051AA	FDA00002351	II	II	N/A	28374	35912
16242	SAL_GA9635AA	CFSAN001012	II	II	N/A	41617	43882
12833	SAL_GA3876AA	BCW_1519	II	II	N/A	26076	42257
16469	SAL_CA3703AA	63869	II	II	N/A	26475	27174
17100	SAL_MA5941AA	316693	II	II	N/A	48373	97126
16072	SAL_MA5857AA	183753	II	II	N/A	63758	96912
16405	SAL_HA8877AA	NCTC8273	II	II	N/A	N/A	58051
17079	SAL_MA5881AA	236284	II	II	N/A	26436	97079
15985	SAL_MA5979AA	389632	II	II	N/A	65523	97185
16251	SAL_HA5523AA	12-5143	II	II	N/A	1384	54577
12631	SAL_GA3286AA	3472-64	II	II	N/A	41110	42731
16350	SAL_MA5981AA	391737	II	II	N/A	63758	97186
16611	SAL_GA9101AA	CFSAN023856	II	II	N/A	8656	49933
16337	SAL_MA5844AA	157348	II	II	N/A	26475	96900
13413	SAL_CA7301AA	FDA00001050	II	II	N/A	26076	24041
17172	SAL_MA5841AA	154852	II	II	N/A	1369	90089
17091	SAL_MA5921AA	279548	II	II	N/A	65534	97107
16568	SAL_GA3877AA	BCW_1518	II	II	N/A	27187	44231
14002	SAL_DA6664AA	FMA0179	II	II	N/A	8421	16294
15997	SAL_MA5923AA	285666	II	II	N/A	65533	97109
16104	SAL_EA2817AA	FDA00003038	II	II	N/A	65592	11268
12481	SAL_GA3756AA	151-85	II	II	N/A	40801	42348
16531	SAL_EA6970AA	18584	II	II	N/A	28445	7846
16684	SAL_IA5157AA	CFSAN057965	II	II	N/A	206	62997
12497	SAL_GA1790AA	175-85	II	II	N/A	40737	43906
16453	SAL_CA2196AA	23486	II	II	N/A	26436	28486
16015	SAL_MA5847AA	159883	II	II	N/A	65548	96902
16810	SAL_JA6613AA	FDA00002199	II	II	N/A	3786	72576
17065	SAL_MA5842AA	157259	II	II	N/A	8656	96899
16490	SAL_CA5990AA	62500	II	II	N/A	8421	25225
12704	SAL_GA3288AA	6389-62	II	II	N/A	28566	42729
16408	SAL_HA8881AA	NCTC9948	II	II	N/A	N/A	58047
13419	SAL_CA7284AA	FDA00001093	II	II	N/A	27520	96382
13558	SAL_BA1995AA	FDA00002349	II	II	N/A	28374	35912
16344	SAL_MA5918AA	277874	II	II	N/A	8656	97103
17087	SAL_MA5909AA	267045	II	II	N/A	26429	97099
12492	SAL_GA1788AA	165-86	II	II	N/A	40737	43908
16343	SAL_MA5916AA	275803	II	II	N/A	8112	97105
16769	SAL_JA5190AA	2015K-0426	II	II	N/A	3550	71276
16857	SAL_KA8174AA	2015AM-1032	II	II	N/A	42138	81576
13764	SAL_BA2476AA	FDA00009150	II	II	N/A	26538	35563
16347	SAL_MA5967AA	369064	II	II	N/A	26436	97178
16618	SAL_GA9636AA	CFSAN001011	II	II	N/A	26076	50440
16330	SAL_MA5807AA	106520	II	II	N/A	8097	96859
17106	SAL_MA5957AA	343377	II	II	N/A	28099	97172
16241	SAL_GA9634AA	CFSAN001013	II	II	N/A	40734	42258
12119	SAL_CA5044AA	78753	II	II	N/A	28099	26014
17088	SAL_MA5917AA	277849	II	II	N/A	8656	97102
11801	SAL_EA8042AA	46618	II	II	N/A	33200	6824
13384	SAL_BA6579AA	FDA00000844	II	II	N/A	8653	32508
16770	SAL_JA5189AA	2012K-0528	II	II	N/A	3261	71268
17097	SAL_MA5936AA	312115	II	II	N/A	8656	97130
15998	SAL_MA5950AA	323851	II	II	N/A	65534	97156
16636	SAL_HA5528AA	11-2580	II	II	N/A	48373	54441
16349	SAL_MA5971AA	376170	II	II	N/A	28445	97181
12627	SAL_GA3289AA	3376-57	II	II	N/A	41116	42728
12698	SAL_GA3287AA	6308-69	II	II	N/A	28566	42730
17141	SAL_NA5046AA	462005	II	II	N/A	27442	105032
16746	SAL_JA4493AA	201702329	II	II	N/A	N/A	70585
17083	SAL_MA5893AA	256100	II	II	N/A	26436	97088
11755	SAL_CA2476AA	41938	II	II	N/A	28496	28241
12657	SAL_GA3748AA	464-85	II	II	N/A	40801	42354
12640	SAL_GA3750AA	3749-68	II	II	N/A	40794	42352
16020	SAL_MA5834AA	143955	II	II	N/A	65553	96893
16240	SAL_GA9632AA	CFSAN001015	II	II	N/A	40486	50439
16252	SAL_HA5533AA	12-2127	II	II	N/A	48401	54422
16394	SAL_HA8861AA	NCTC5773	II	II	N/A	7165	58067
16489	SAL_CA5916AA	48257	II	II	N/A	8421	25289
17176	SAL_OA1861AA	482133	II	II	N/A	41617	110614
16004	SAL_MA5887AA	245112	II	II	N/A	65539	97082
16486	SAL_CA5746AA	78748	II	II	N/A	26436	25433
15982	SAL_MA5988AA	404345	II	II	N/A	63884	97191
15963	SAL_NA5078AA	446615	II	II	N/A	65504	105059
13512	SAL_DA5253AA	FDA00001854	II	II	N/A	1384	17501
16510	SAL_DA4992AA	7547/91	II	II	N/A	786	17712
16093	SAL_JA4402AA	8222/94	II	II	N/A	N/A	70516
16338	SAL_MA5849AA	160833	II	II	N/A	48143	96905
16476	SAL_CA4521AA	12194	II	II	N/A	28445	26459
17143	SAL_MA5995AA	419134	II	II	N/A	28099	97193
14103	SAL_DA9680AA	FNW19G52	II	II	N/A	26076	13713
17125	SAL_NA5013AA	461969	II	II	N/A	41617	105001
16407	SAL_HA8887AA	NCTC9606	II	II	N/A	26429	58041
16545	SAL_EA8014AA	48136	II	II	N/A	28445	6852
16228	SAL_GA3749AA	May-85	II	II	N/A	40795	42353
13407	SAL_BA1949AA	FDA00001016	II	II	N/A	28566	35999
15980	SAL_MA5994AA	416337	II	II	N/A	63961	97194
16012	SAL_MA5853AA	174685	II	II	N/A	65545	96908
16334	SAL_MA5824AA	123886	II	II	N/A	65556	96883
16087	SAL_JA4417AA	948/71	II	II	N/A	63719	70547
12391	SAL_CA1576AA	00-0163	II	II	N/A	8097	28887
17147	SAL_NA5065AA	440066	II	II	N/A	28099	105047
17124	SAL_NA5012AA	461970	II	II	N/A	41617	104996
17109	SAL_MA5969AA	374613	II	II	N/A	40737	97180
17096	SAL_MA5934AA	308535	II	II	N/A	1384	97125
17110	SAL_MA5973AA	385875	II	II	N/A	41617	97182
16013	SAL_MA5850AA	171169	II	II	N/A	65546	96907
14584	SAL_DA5774AA	IEH-NGS-SAL-00741	II	II	N/A	479	17051
13318	SAL_GA4505AA	FDA00000158	II	II	N/A	41614	43727
13519	SAL_EA2690AA	FDA00001892	II	II	N/A	7524	11378
11499	SAL_CA3869AA	7388	II	II	N/A	26474	27027
15995	SAL_MA5930AA	304616	II	II	N/A	65532	97116
16351	SAL_MA5984AA	400365	II	II	N/A	65522	97187
16567	SAL_GA3878AA	BCW_1517	II	II	N/A	8097	44230
15969	SAL_NA5032AA	461992	II	II	N/A	65510	105017
16412	SAL_CA2832AA	86905	II	II	N/A	26176	27932
11942	SAL_CA1974AA	63662	II	II	N/A	26538	28638
11552	SAL_CA3870AA	14869	II	II	N/A	28460	27026
16134	SAL_NA5036AA	461993	II	II	N/A	27187	105021
17123	SAL_NA5011AA	461968	II	II	N/A	41617	104996
13800	SAL_FA0450AA	FDA00009885	II	II	N/A	4160	4912
17105	SAL_MA5956AA	342947	II	II	N/A	28099	97171
16876	SAL_LA4893AA	PNUSAS019451	II	II	N/A	3444	87158
15992	SAL_MA5943AA	318607	II	II	N/A	65530	97159
16774	SAL_JA6580AA	75-0633	II	II	N/A	4901	71215
16335	SAL_MA5825AA	126809	II	II	N/A	40737	96884
16599	SAL_GA6025AA	FDA00000202	II	II	N/A	2209	47533
17090	SAL_MA5920AA	279384	II	II	N/A	41617	97106
16457	SAL_CA2496AA	31662	II	II	N/A	26436	28227
16219	SAL_FA9729AA	FDA00001805	II	II	N/A	42138	45360
16352	SAL_MA5989AA	409964	II	II	N/A	8655	97190
17131	SAL_NA5024AA	461980	II	II	N/A	27520	105011
16096	SAL_JA4399AA	55/65	II	II	N/A	N/A	70494
13766	SAL_BA2715AA	FDA00009158	II	II	N/A	8377	35372
16239	SAL_GA9631AA	CFSAN001016	II	II	N/A	41475	50436
16813	SAL_JA6977AA	CFSAN062801	II	II	N/A	41672	72584
14379	SAL_DA1380AA	H121540990	II	II	N/A	7987	20543
16742	SAL_JA4488AA	201606184	II	II	N/A	N/A	70586
13455	SAL_BA2147AA	FDA00001265	II	II	N/A	27982	35828
14062	SAL_DA3488AA	FNE0165	II	II	N/A	8306	18908
16886	SAL_LA7052AA	2007750998	II	II	N/A	6666	97877
12834	SAL_GA1815AA	BCW_1520	II	II	N/A	41617	43882
16346	SAL_MA5958AA	348712	II	II	N/A	26090	97170
16336	SAL_MA5832AA	140591	II	II	N/A	65559	96890
16364	SAL_NA5081AA	448167	II	II	N/A	48373	105067
14806	SAL_DA9095AA	MDH-2014-00195	II	II	N/A	26436	14240
14473	SAL_DA0524AA	H124380541	II	II	N/A	8656	21337
16238	SAL_GA9630AA	CFSAN001017	II	II	N/A	41469	50430
16591	SAL_BA0792AA	CFSAN031402	II	II	N/A	N/A	36868
12625	SAL_GA1789AA	327-85	II	II	N/A	40801	43907
16504	SAL_DA4562AA	6695/88	II	II	N/A	816	18046
17053	SAL_MA5806AA	105992	II	II	N/A	65561	96846
16084	SAL_JA4415AA	05/65	II	II	N/A	65586	70554
16005	SAL_MA5901AA	260183	II	II	N/A	65540	97091
17073	SAL_MA5861AA	191666	II	II	N/A	28099	96916
16341	SAL_MA5896AA	257384	II	II	N/A	7890	97089
16331	SAL_MA5813AA	110980	II	II	N/A	47841	96874
14351	SAL_DA1408AA	H120320778	II	II	N/A	1384	20515
15340	SAL_FA1282AA	VA-WGS-16015	II	II	N/A	4643	4183
17084	SAL_MA5902AA	264104	II	II	N/A	8656	97092
16340	SAL_MA5889AA	252413	II	II	N/A	42153	97083
16843	SAL_KA3175AA	PNUSAS017278	II	II	N/A	407	78223
16640	SAL_HA5527AA	13-3408	II	II	N/A	26436	54458
16426	SAL_BA2848AA	FDA00009160	II	II	N/A	8015	35265
16204	SAL_DA4986AA	1383/73	II	II	N/A	26736	17717
17099	SAL_MA5938AA	314894	II	II	N/A	1384	97136
16230	SAL_GA3752AA	5202-64	II	II	N/A	40794	44245
13586	SAL_CA4878AA	FDA00002653	II	II	N/A	8430	26147
16634	SAL_HA5532AA	10-1152	II	II	N/A	26436	54420
16444	SAL_BA9415AA	86858	II	II	N/A	28445	30455
17104	SAL_MA5953AA	333389	II	II	N/A	1384	97167
11798	SAL_CA4655AA	46596	II	II	N/A	26388	26344
16581	SAL_GA2441AA	BCW_1908	II	II	N/A	40799	42340
16359	SAL_NA5035AA	461995	II	II	N/A	28084	105023
14004	SAL_DA6679AA	FMA0181	II	II	N/A	7504	16279
16824	SAL_JA8498AA	PNUSAS015001	II	II	N/A	63758	74098
16590	SAL_GA4919AA	FDA00010322	II	II	N/A	2116	45609
14825	SAL_DA3552AA	MDH-2014-00495	II	II	N/A	26436	18863
14710	SAL_BA0023AA	KeN28	II	II	N/A	28355	37425
16026	SAL_MA5810AA	107213	II	II	N/A	65559	96857
16345	SAL_MA5946AA	320214	II	II	N/A	28273	97157
13801	SAL_FA1334AA	FDA00009895	II	II	N/A	4635	4139
14291	SAL_EA0603AA	FSW0050	II	II	N/A	7791	12905
16169	SAL_BA7507AA	105/65	II	II/XI/Novel	N/A	3626	31795
16057	SAL_MA2158AA	353888	IIIb	IIIb	N/A	65576	93386
16063	SAL_MA1872AA	387133	IIIb	IIIb	N/A	65580	93638
16329	SAL_MA5802AA	103623	IIIb	IIIb	N/A	32586	96424
16456	SAL_CA2481AA	45569	IIIb	IIIb	N/A	27082	28238
16466	SAL_CA3389AA	13434	IIIb	IIIb	N/A	28440	27456
16597	SAL_GA5427AA	CFSAN042344	IIIb	IIIb	N/A	42276	46726
16717	SAL_JA0117AA	PNUSAS009809	IIIb	IIIb	N/A	289	67058
16366	SAL_OA0437AA	481460	IIIb	IIIb	N/A	35376	109498
16082	SAL_JA4419AA	4661-67/343	IIIb	IIIb	N/A	63512	70555
14137	SAL_DA8576AA	FSE0035	IIIb	IIIb	N/A	7789	14687
16045	SAL_MA2001AA	408638	IIIb	IIIb	N/A	65570	93713
16532	SAL_EA6977AA	20908	IIIb	IIIb	N/A	7787	7839
14921	SAL_BA3015AA	NY_FSL S10-1628	IIIb	IIIb	N/A	27146	35139
16300	SAL_MA1952AA	313304	IIIb	IIIb	N/A	27175	93677
14782	SAL_DA9786AA	MDH-2013-00063	IIIb	IIIb	N/A	26948	13615
17059	SAL_MA5821AA	120311	IIIb	IIIb	N/A	7834	96880
16845	SAL_KA4689AA	PNUSAS017339	IIIb	IIIb	N/A	711	73672
16910	SAL_MA2123AA	336953	IIIb	IIIb	N/A	32549	93746
16073	SAL_MA2201AA	235124	IIIb	IIIb	N/A	65585	93169
16786	SAL_JA6548AA	2015K-1396	IIIb	IIIb	N/A	26762	71170
16861	SAL_KA8229AA	PNUSAS018518	IIIb	IIIb	N/A	3461	81601
16327	SAL_MA4013AA	294779	IIIb	IIIb	N/A	60802	95019
16729	SAL_JA0479AA	ADRDL-1047	IIIb	IIIb	N/A	60242	68054
16826	SAL_JA9467AA	PNUSAS014886	IIIb	IIIb	N/A	8219	74342
17170	SAL_OA0447AA	481465	IIIb	IIIb	N/A	28545	109523
16818	SAL_JA8030AA	335274	IIIb	IIIb	N/A	28426	73373
16214	SAL_FA7309AA	MS150328	IIIb	IIIb	N/A	38774	40245
12250	SAL_BA7455AA	95008	IIIb	IIIb	N/A	28672	31828
12933	SAL_DA3630AA	CFSAN008697	IIIb	IIIb	N/A	26028	18768
16801	SAL_JA5988AA	341279	IIIb	IIIb	N/A	27471	71651
16425	SAL_CA2984AA	65117	IIIb	IIIb	N/A	7917	27807
16373	SAL_HA8882AA	NCTC10047	IIIb	IIIb	N/A	1480	58046
17018	SAL_MA2336AA	428149	IIIb	IIIb	N/A	8036	93843
11783	SAL_CA1249AA	45588	IIIb	IIIb	N/A	28522	29086
16296	SAL_MA1891AA	429170	IIIb	IIIb	N/A	27188	93260
16234	SAL_GA7008AA	CFSAN045036	IIIb	IIIb	N/A	27476	48440
16304	SAL_MA2067AA	249398	IIIb	IIIb	N/A	60433	93349
16292	SAL_MA1829AA	260052	IIIb	IIIb	N/A	48657	93594
13543	SAL_BA2248AA	FDA00002233	IIIb	IIIb	N/A	28375	35746
16583	SAL_GA2085AA	BCW_3055	IIIb	IIIb	N/A	1541	43620
16661	SAL_HA6267AA	PNUSAS005071	IIIb	IIIb	N/A	28520	57110
12397	SAL_CA1587AA	01-0170	IIIb	IIIb	N/A	27118	28876
16328	SAL_MA4452AA	FDA00000985	IIIb	IIIb	N/A	40336	95656
16022	SAL_MA5827AA	134005	IIIb	IIIb	N/A	65555	96886
16584	SAL_GA2081AA	BCW_3059	IIIb	IIIb	N/A	27012	43623
12454	SAL_GA1619AA	11-01854	IIIb	IIIb	N/A	41669	58344
16802	SAL_JA5967AA	329858	IIIb	IIIb	N/A	63676	71660
16060	SAL_MA2062AA	322462	IIIb	IIIb	N/A	65579	93355
12715	SAL_GA3760AA	678-94	IIIb	IIIb	N/A	26693	42344
16652	SAL_HA4100AA	CFSAN048268	IIIb	IIIb	N/A	657	55313
14121	SAL_DA8672AA	FNW19I17	IIIb	IIIb	N/A	26027	14598
16050	SAL_MA1802AA	414733	IIIb	IIIb	N/A	63910	93335
14179	SAL_DA9655AA	FSF0068	IIIb	IIIb	N/A	26674	13737
16293	SAL_MA1850AA	273598	IIIb	IIIb	N/A	60526	93231
16603	SAL_GA7029AA	CFSAN045015	IIIb	IIIb	N/A	26026	48423
16232	SAL_GA3868AA	BCW_1539	IIIb	IIIb	N/A	41629	44232
16459	SAL_CA2746AA	84418	IIIb	IIIb	N/A	28487	28007
16797	SAL_JA6350AA	2016K-0001	IIIb	IIIb	N/A	3271	71321
12028	SAL_BA8062AA	69909	IIIb	IIIb	N/A	27606	31491
16279	SAL_JA8104AA	335240	IIIb	IIIb	N/A	26413	73320
16834	SAL_KA1973AA	PNUSAS016723	IIIb	IIIb	N/A	26415	76881
16324	SAL_MA3955AA	291777	IIIb	IIIb	N/A	28364	95091
17146	SAL_NA5061AA	434314	IIIb	IIIb	N/A	28524	105042
11766	SAL_EA6993AA	43885	IIIb	IIIb	N/A	28417	7823
16294	SAL_MA1859AA	223586	IIIb	IIIb	N/A	63259	93238
12027	SAL_CA2899AA	69906	IIIb	IIIb	N/A	28483	27879
16307	SAL_MA2102AA	357755	IIIb	IIIb	N/A	40460	93183
16440	SAL_BA9267AA	CFSAN002859	IIIb	IIIb	N/A	8713	30579
17060	SAL_MA5826AA	128224	IIIb	IIIb	N/A	27025	96885
11733	SAL_BA8426AA	38734	IIIb	IIIb	N/A	28692	31260
16628	SAL_HA4671AA	10-2073	IIIb	IIIb	N/A	28519	53586
14530	SAL_DA1304AA	H132860564	IIIb	IIIb	N/A	8056	20610
16511	SAL_DA5006AA	4509-55/114	IIIb	IIIb	N/A	849	17699
12486	SAL_GA3762AA	159-87	IIIb	IIIb	N/A	40750	42342
16790	SAL_JA6521AA	2011K-1683	IIIb	IIIb	N/A	8391	71193
16305	SAL_MA2083AA	318602	IIIb	IIIb	N/A	65577	93359
16054	SAL_MA1909AA	267053	IIIb	IIIb	N/A	65574	93259
17075	SAL_MA5864AA	195719	IIIb	IIIb	N/A	32553	96923
15117	SAL_DA1696AA	POR1-0022	IIIb	IIIb	N/A	27582	20272
16302	SAL_MA2036AA	337090	IIIb	IIIb	N/A	60518	93325
16906	SAL_MA2137AA	212752	IIIb	IIIb	N/A	26646	93152
16911	SAL_MA2110AA	310036	IIIb	IIIb	N/A	26069	93189
11765	SAL_CA5288AA	43409	IIIb	IIIb	N/A	26425	25819
17037	SAL_MA3962AA	409963	IIIb	IIIb	N/A	28549	93395
16018	SAL_MA5839AA	152454	IIIb	IIIb	N/A	65551	96895
16464	SAL_CA3218AA	90468	IIIb	IIIb	N/A	27098	27606
16046	SAL_NA5053AA	425656	IIIb	IIIb	N/A	63913	93707
16725	SAL_JA1172AA	FDA00011457	IIIb	IIIb	N/A	27016	67714
11973	SAL_BA9335AA	65339	IIIb	IIIb	N/A	27189	30521
16035	SAL_MA2357AA	404728	IIIb	IIIb	N/A	65565	93872
16515	SAL_EA0362AA	FL_EPI-049	IIIb	IIIb	N/A	6025	13114
12843	SAL_GA3869AA	BCW_1538	IIIb	IIIb	N/A	40739	42264
16726	SAL_JA1106AA	PNUSAS011249	IIIb	IIIb	N/A	60330	67763
13856	SAL_EA0576AA	FL_FLDACS-12104	IIIb	IIIb	N/A	7804	12929
16051	SAL_MA1783AA	304619	IIIb	IIIb	N/A	65572	93311
11631	SAL_CA1476AA	25187	IIIb	IIIb	N/A	27120	28979
16849	SAL_KA5808AA	PNUSAS018142	IIIb	IIIb	N/A	27148	80361
16731	SAL_JA1784AA	PNUSAS011344	IIIb	IIIb	N/A	344	68290
16030	SAL_MA4420AA	259407	IIIb	IIIb	N/A	63945	95222
15348	SAL_BA9245AA	WAPHL_SAL-A00009	IIIb	IIIb	N/A	26103	30596
17070	SAL_MA5855AA	182888	IIIb	IIIb	N/A	27189	96906
12934	SAL_DA3705AA	CFSAN008698	IIIb	IIIb	N/A	26028	18768
17033	SAL_MA3982AA	365867	IIIb	IIIb	N/A	28426	95065
15960	SAL_NA5087AA	458504	IIIb	IIIb	N/A	65502	105064
16665	SAL_HA8754AA	CFSAN058032	IIIb	IIIb	N/A	880	57980
13065	SAL_BA1671AA	CFSAN034128	IIIb	IIIb	N/A	28364	36226
17152	SAL_NA5071AA	443556	IIIb	IIIb	N/A	7917	105051
16537	SAL_EA7206AA	98234	IIIb	IIIb	N/A	8036	7621
13235	SAL_EA0493AA	FAR0023	IIIb	IIIb	N/A	27012	12997
12932	SAL_DA3721AA	CFSAN008696	IIIb	IIIb	N/A	26028	18754
12455	SAL_GA1618AA	11-01855	IIIb	IIIb	N/A	41669	58344
11694	SAL_EA7714AA	34154	IIIb	IIIb	N/A	27016	7140
17019	SAL_MA2327AA	389709	IIIb	IIIb	N/A	7917	93834
16431	SAL_BA7841AA	22235	IIIb	IIIb	N/A	26413	31613
15341	SAL_FA3297AA	VA-WGS-16018	IIIb	IIIb	N/A	5383	96501
16931	SAL_MA2008AA	313181	IIIb	IIIb	N/A	28440	93719
17076	SAL_MA5865AA	196407	IIIb	IIIb	N/A	28440	97059
16417	SAL_CA1507AA	72298	IIIb	IIIb	N/A	7834	28952
16952	SAL_MA1885AA	412006	IIIb	IIIb	N/A	7917	93248
16420	SAL_BA7500AA	9809/08	IIIb	IIIb	N/A	8674	31800
14787	SAL_EA0246AA	MDH-2013-00158	IIIb	IIIb	N/A	26762	13212
17081	SAL_MA5891AA	253903	IIIb	IIIb	N/A	26693	97090
14518	SAL_DA1517AA	H131340576	IIIb	IIIb	N/A	7834	20418
16289	SAL_MA1729AA	245539	IIIb	IIIb	N/A	28426	93415
16967	SAL_MA1818AA	210005	IIIb	IIIb	N/A	26415	93339
14830	SAL_DA2665AA	MDH-2014-00528	IIIb	IIIb	N/A	26415	19494
16075	SAL_JA7847AA	342928	IIIb	IIIb	N/A	63299	73517
16783	SAL_JA6555AA	2015K-1336	IIIb	IIIb	N/A	40750	71159
16421	SAL_CA5242AA	71531	IIIb	IIIb	N/A	7917	25860
16778	SAL_JA6569AA	2015K-0039	IIIb	IIIb	N/A	28426	71143
16804	SAL_JA5813AA	PNUSAS011896	IIIb	IIIb	N/A	26413	71806
16565	SAL_GA2804AA	CRJJGF_00107	IIIb	IIIb	N/A	490	41890
17107	SAL_MA5959AA	353882	IIIb	IIIb	N/A	7834	97175
16939	SAL_MA1959AA	353876	IIIb	IIIb	N/A	26028	93682
12048	SAL_EA7994AA	72277	IIIb	IIIb	N/A	33202	6870
16627	SAL_HA4672AA	10-1951	IIIb	IIIb	N/A	26415	53587
16071	SAL_KA3135AA	FDA00001062	IIIb	IIIb	N/A	63459	77750
16832	SAL_KA1188AA	2015AM-1565	IIIb	IIIb	N/A	27025	76335
17077	SAL_MA5866AA	202250	IIIb	IIIb	N/A	27175	97060
16925	SAL_MA2048AA	216314	IIIb	IIIb	N/A	26693	93729
16314	SAL_MA2190AA	385879	IIIb	IIIb	N/A	7917	93167
17030	SAL_MA4001AA	242419	IIIb	IIIb	N/A	7917	95071
16930	SAL_MA2018AA	245477	IIIb	IIIb	N/A	28426	93726
16332	SAL_MA5819AA	116580	IIIb	IIIb	N/A	60242	96878
13236	SAL_DA9997AA	FAR0025	IIIb	IIIb	N/A	27012	13432
16650	SAL_HA5556AA	L00996-15	IIIb	IIIb	N/A	8654	54816
16042	SAL_MA2409AA	365342	IIIb	IIIb	N/A	63915	98191
16086	SAL_JA4426AA	1742/76	IIIb	IIIb	N/A	63527	70550
17111	SAL_MA6039AA	MZ0080	IIIb	IIIb	N/A	26069	96989
13521	SAL_EA2705AA	FDA00001912	IIIb	IIIb	N/A	26069	11366
16248	SAL_HA4664AA	09-3776	IIIb	IIIb	N/A	48155	53695
16233	SAL_GA6035AA	FDA00000185	IIIb	IIIb	N/A	42206	47523
17052	SAL_MA5805AA	103744	IIIb	IIIb	N/A	27016	96867
16835	SAL_KA1968AA	PNUSAS016954	IIIb	IIIb	N/A	3730	76918
16550	SAL_FA0588AA	CFSAN045540	IIIb	IIIb	N/A	4182	4787
16944	SAL_MA1924AA	391772	IIIb	IIIb	N/A	7917	93661
14511	SAL_DA1359AA	H130960208	IIIb	IIIb	N/A	7917	20562
16404	SAL_HA8898AA	NCTC7349	IIIb	IIIb	N/A	26693	58031
16828	SAL_JA9983AA	PNUSAS015778	IIIb	IIIb	N/A	3319	75163
16866	SAL_KA9588AA	PNUSAS020029	IIIb	IIIb	N/A	4392	82952
16563	SAL_FA5521AA	PNUSAS001898	IIIb	IIIb	N/A	28440	610
16496	SAL_DA3078AA	CFSAN024130	IIIb	IIIb	N/A	8381	19226
12854	SAL_GA3555AA	BCW_2777	IIIb	IIIb	N/A	26415	42510
16445	SAL_BA9696AA	89882	IIIb	IIIb	N/A	28549	30225
16782	SAL_JA6556AA	2011K-0661	IIIb	IIIb	N/A	3677	96667
13991	SAL_DA7233AA	FMA0151	IIIb	IIIb	N/A	28246	15805
16943	SAL_MA1926AA	408447	IIIb	IIIb	N/A	32553	93191
16902	SAL_MA2156AA	328677	IIIb	IIIb	N/A	7787	93748
16138	SAL_NA5067AA	440799	IIIb	IIIb	N/A	28426	105050
17154	SAL_NA5073AA	443562	IIIb	IIIb	N/A	26693	105046
14529	SAL_DA1353AA	H132720076	IIIb	IIIb	N/A	7917	20568
16037	SAL_MA2343AA	253397	IIIb	IIIb	N/A	63917	93848
12069	SAL_CA5673AA	73533	IIIb	IIIb	N/A	26646	25496
16544	SAL_EA7971AA	99749	IIIb	IIIb	N/A	32586	96424
16755	SAL_JA5215AA	08-1880	IIIb	IIIb	N/A	3475	71075
17072	SAL_MA5859AA	189233	IIIb	IIIb	N/A	26069	97074
13482	SAL_BA1713AA	FDA00001446	IIIb	IIIb	N/A	28364	36187
16250	SAL_HA4669AA	10-5459	IIIb	IIIb	N/A	48083	53585
16505	SAL_DA4980AA	556-59/192	IIIb	IIIb	N/A	N/A	17723
16246	SAL_HA4616AA	11-7843	IIIb	IIIb	N/A	26069	53610
15288	SAL_DA9128AA	UFL-369	IIIb	IIIb	N/A	6030	14213
14483	SAL_DA1341AA	H124580305	IIIb	IIIb	N/A	8036	20579
16477	SAL_CA4589AA	65109	IIIb	IIIb	N/A	28440	26404
11745	SAL_CA2452AA	40238	IIIb	IIIb	N/A	26762	28263
12842	SAL_GA1813AA	BCW_1537	IIIb	IIIb	N/A	27025	43886
16805	SAL_JA5766AA	341257	IIIb	IIIb	N/A	7917	71828
16475	SAL_CA4490AA	65346	IIIb	IIIb	N/A	26415	26486
14123	SAL_DA8439AA	FNW19I20	IIIb	IIIb	N/A	26027	14806
16890	SAL_MA2215AA	341375	IIIb	IIIb	N/A	28426	93173
16429	SAL_BA7596AA	34145	IIIb	IIIb	N/A	26415	31757
17132	SAL_NA5030AA	461990	IIIb	IIIb	N/A	27016	105016
16236	SAL_GA7129AA	CFSAN044910	IIIb	IIIb	N/A	26029	48354
17056	SAL_MA5815AA	115983	IIIb	IIIb	N/A	26646	96875
16784	SAL_JA6553AA	2014K-0959	IIIb	IIIb	N/A	4896	71188
16008	SAL_MA5867AA	203643	IIIb	IIIb	N/A	65542	97077
16604	SAL_GA7014AA	CFSAN045030	IIIb	IIIb	N/A	26026	48430
16029	SAL_MA5801AA	103620	IIIb	IIIb	N/A	65562	96845
16837	SAL_KA2096AA	OH-17-1258-1	IIIb	IIIb	N/A	879	77109
16735	SAL_JA3626AA	SARC7	IIIb	IIIb	N/A	26069	42343
15973	SAL_NA5026AA	461986	IIIb	IIIb	N/A	5514	105008
11933	SAL_BA7628AA	63601	IIIb	IIIb	N/A	28676	31740
16245	SAL_HA4609AA	11-3796	IIIb	IIIb	N/A	48153	53616
16986	SAL_MA1737AA	329862	IIIb	IIIb	N/A	7917	93626
16704	SAL_IA8779AA	CFSAN057141	IIIb	IIIb	N/A	270	65783
16732	SAL_JA1777AA	PNUSAS011038	IIIb	IIIb	N/A	343	96583
16631	SAL_HA4610AA	11-1391	IIIb	IIIb	N/A	32549	53720
16016	SAL_MA5845AA	159644	IIIb	IIIb	N/A	65549	96901
13422	SAL_CA7172AA	FDA00001102	IIIb	IIIb	N/A	28404	24159
16483	SAL_CA5255AA	70652	IIIb	IIIb	N/A	7787	25847
14005	SAL_DA6338AA	FMA0187	IIIb	IIIb	N/A	7609	16563
16321	SAL_MA2398AA	272459	IIIb	IIIb	N/A	27098	93771
17009	SAL_MA2375AA	342957	IIIb	IIIb	N/A	28545	93881
16303	SAL_MA2038AA	211713	IIIb	IIIb	N/A	60330	93223
16494	SAL_DA2995AA	CFSAN023660	IIIb	IIIb	N/A	7606	19278
16044	SAL_MA2015AA	218466	IIIb	IIIb	N/A	63914	93724
16495	SAL_DA3050AA	CFSAN024195	IIIb	IIIb	N/A	8382	19241
16137	SAL_EA7795AA	19651	IIIb	IIIb	N/A	32543	7061
16862	SAL_KA8207AA	PNUSAS020065	IIIb	IIIb	N/A	27146	92745
16899	SAL_MA2193AA	256147	IIIb	IIIb	N/A	26069	93213
16793	SAL_JA6496AA	357760	IIIb	IIIb	N/A	27175	71210
16754	SAL_JA5216AA	72-4606	IIIb	IIIb	N/A	382	96664
12207	SAL_BA7533AA	89097	IIIb	IIIb	N/A	28675	96334
16318	SAL_MA2333AA	412133	IIIb	IIIb	N/A	63910	93839
16722	SAL_JA1436AA	ADRDL-971	IIIb	IIIb	N/A	60802	67500
16010	SAL_MA6043AA	SA20044251	IIIb	IIIb	N/A	65543	96980
16253	SAL_HA6416AA	FDA00001986	IIIb	IIIb	N/A	49103	55074
15962	SAL_NA5084AA	453971	IIIb	IIIb	N/A	65503	105060
17068	SAL_MA5848AA	160775	IIIb	IIIb	N/A	26415	96904
13593	SAL_FA5824AA	FDA00002745	IIIb	IIIb	N/A	6956	360
17175	SAL_OA1860AA	482135	IIIb	IIIb	N/A	8056	110612
17074	SAL_MA5863AA	195565	IIIb	IIIb	N/A	7917	96922
11912	SAL_CA4009AA	61874	IIIb	IIIb	N/A	27082	26900
16701	SAL_IA8335AA	PNUSAS008614	IIIb	IIIb	N/A	6180	65368
16961	SAL_MA1842AA	274309	IIIb	IIIb	N/A	27016	93425
17021	SAL_MA2622AA	PNUSAS020530	IIIb	IIIb	N/A	28519	94200
16441	SAL_BA9278AA	CFSAN002852	IIIb	IIIb	N/A	26087	30568
14526	SAL_DA1440AA	H132560444	IIIb	IIIb	N/A	7917	20483
17050	SAL_MA5803AA	103738	IIIb	IIIb	N/A	28483	96847
16916	SAL_MA2080AA	311458	IIIb	IIIb	N/A	7917	93358
16620	SAL_HA0334AA	PNUSAS004326	IIIb	IIIb	N/A	6968	50736
12935	SAL_DA3629AA	CFSAN008700	IIIb	IIIb	N/A	26028	18768
16854	SAL_KA7134AA	PNUSAS015971	IIIb	IIIb	N/A	3458	81439
16416	SAL_CA2614AA	89945	IIIb	IIIb	N/A	26693	28123
16081	SAL_MA5835AA	147843	IIIb	IIIb	N/A	63259	96891
16739	SAL_JA4422AA	Pc 155/60	IIIb	IIIb	N/A	7787	70552
11711	SAL_CA4041AA	36985	IIIb	IIIb	N/A	28457	26871
16723	SAL_JA1434AA	NSUOC-0297-W6H	IIIb	IIIb	N/A	7787	67484
16443	SAL_BA9402AA	65108	IIIb	IIIb	N/A	28440	26404
16389	SAL_HA8897AA	NCTC10060	IIIb	IIIb	N/A	28487	58030
16390	SAL_HA8835AA	NCTC12417	IIIb	IIIb	N/A	28487	58093
16976	SAL_MA1778AA	391309	IIIb	IIIb	N/A	28426	93283
16927	SAL_MA2034AA	222584	IIIb	IIIb	N/A	26646	93316
17144	SAL_NA5058AA	432229	IIIb	IIIb	N/A	27188	105038
16822	SAL_JA7831AA	365852	IIIb	IIIb	N/A	26415	73557
16558	SAL_FA4589AA	117654	IIIb	IIIb	N/A	27016	1405
13545	SAL_BA2227AA	FDA00002235	IIIb	IIIb	N/A	27016	35764
16058	SAL_MA5933AA	306714	IIIb	IIIb	N/A	65577	93359
16428	SAL_BA7586AA	67548	IIIb	IIIb	N/A	27175	31760
16053	SAL_MA1948AA	318560	IIIb	IIIb	N/A	65573	93266
16068	SAL_MA1758AA	387515	IIIb	IIIb	N/A	63885	93596
16014	SAL_MA5851AA	173719	IIIb	IIIb	N/A	65547	96909
14180	SAL_DA9667AA	FSF0070	IIIb	IIIb	N/A	26674	13726
16442	SAL_BA9312AA	84419	IIIb	IIIb	N/A	26693	28123
12006	SAL_CA1203AA	68655	IIIb	IIIb	N/A	28524	96375
16745	SAL_JA4492AA	201702334	IIIb	IIIb	N/A	60526	70589
16317	SAL_MA2223AA	389597	IIIb	IIIb	N/A	7834	93221
16301	SAL_MA1953AA	408826	IIIb	IIIb	N/A	32553	93191
16831	SAL_KA0324AA	PNUSAS011918	IIIb	IIIb	N/A	3546	96807
16789	SAL_JA6522AA	PNUSAS012709	IIIb	IIIb	N/A	27082	71179
15375	SAL_CA8383AA	WAPHL_SAL-A00664	IIIb	IIIb	N/A	26415	23094
16719	SAL_JA1453AA	ADRDL-1059	IIIb	IIIb	N/A	808	67384
17158	SAL_NA5080AA	451937	IIIb	IIIb	N/A	7787	105058
17023	SAL_MA3376AA	PNUSAS024542	IIIb	IIIb	N/A	3932	94494
13443	SAL_EA8681AA	FDA00001215	IIIb	IIIb	N/A	33169	6300
14660	SAL_EA4686AA	IEH-NGS-SAL-03099	IIIb	IIIb	N/A	7523	9658
16968	SAL_MA1815AA	362070	IIIb	IIIb	N/A	7917	93423
16555	SAL_FA3956AA	119444	IIIb	IIIb	N/A	35376	96500
16792	SAL_JA6514AA	2015K-0111	IIIb	IIIb	N/A	26026	71201
15961	SAL_NA5082AA	452470	IIIb	IIIb	N/A	N/A	105061
16712	SAL_IA9856AA	PNUSAS009284	IIIb	IIIb	N/A	692	66702
16367	SAL_OA0439AA	481462	IIIb	IIIb	N/A	26415	109500
16838	SAL_KA2092AA	OH-17-1258-3	IIIb	IIIb	N/A	27120	77124
16819	SAL_JA8009AA	343787	IIIb	IIIb	N/A	60518	73642
17140	SAL_NA5044AA	462003	IIIb	IIIb	N/A	28519	105031
16694	SAL_IA7509AA	PNUSAS007988	IIIb	IIIb	N/A	247	64874
11704	SAL_BA9947AA	36481	IIIb	IIIb	N/A	28545	30036
17078	SAL_MA5868AA	206701	IIIb	IIIb	N/A	28426	97062
13260	SAL_DA7498AA	FAR0136	IIIb	IIIb	N/A	27715	15599
16901	SAL_MA2166AA	383910	IIIb	IIIb	N/A	7834	93396
17028	SAL_MA4014AA	256120	IIIb	IIIb	N/A	28545	95020
16794	SAL_JA6450AA	345751	IIIb	IIIb	N/A	26646	71270
17062	SAL_MA5831AA	140237	IIIb	IIIb	N/A	7787	96889
12963	SAL_BA3532AA	CFSAN024558	IIIb	IIIb	N/A	26693	34733
16605	SAL_GA7006AA	CFSAN045038	IIIb	IIIb	N/A	27476	48442
16541	SAL_EA7719AA	1852	IIIb	IIIb	N/A	32553	7135
17156	SAL_NA5075AA	446610	IIIb	IIIb	N/A	26069	105057
16528	SAL_EA5548AA	MOD1-Reptile-02a	IIIb	IIIb	N/A	8036	8992
14524	SAL_DA1521AA	H132520614	IIIb	IIIb	N/A	7834	20414
13925	SAL_DA4222AA	FLUFL-1337	IIIb	IIIb	N/A	6966	18315
16320	SAL_MA2389AA	412076	IIIb	IIIb	N/A	63916	93798
16315	SAL_MA2208AA	363643	IIIb	IIIb	N/A	7787	93219
16069	SAL_LA5600AA	FDA00002262	IIIb	IIIb	N/A	65584	88093
16561	SAL_FA4093AA	116576	IIIb	IIIb	N/A	7917	1860
15965	SAL_NA5062AA	435415	IIIb	IIIb	N/A	65506	105043
13272	SAL_DA6342AA	FAR0196	IIIb	IIIb	N/A	26155	16559
16473	SAL_CA4256AA	23518	IIIb	IIIb	N/A	28440	26687
16433	SAL_BA7943AA	94085	IIIb	IIIb	N/A	28440	31552
17054	SAL_MA5809AA	107084	IIIb	IIIb	N/A	27016	96858
17051	SAL_MA5804AA	103741	IIIb	IIIb	N/A	65585	96849
16508	SAL_DA4988AA	3592-56/128	IIIb	IIIb	N/A	6743	96364
17058	SAL_MA5820AA	118895	IIIb	IIIb	N/A	28440	96881
16024	SAL_MA5817AA	115989	IIIb	IIIb	N/A	65557	96877
16874	SAL_LA4234AA	FDA00004675	IIIb	IIIb	N/A	28440	86624
17157	SAL_NA5076AA	447682	IIIb	IIIb	N/A	27082	105054
13273	SAL_DA6346AA	FAR0197	IIIb	IIIb	N/A	27595	96400
16276	SAL_JA7854AA	337041	IIIb	IIIb	N/A	60949	73552
17134	SAL_NA5033AA	461991	IIIb	IIIb	N/A	28545	105018
16526	SAL_CA5110AA	69694	IIIb	IIIb	N/A	28426	25961
16602	SAL_GA7070AA	CFSAN044974	IIIb	IIIb	N/A	26026	48348
14521	SAL_DA1437AA	H131960205	IIIb	IIIb	N/A	7917	20486
12485	SAL_GA3761AA	156-87	IIIb	IIIb	N/A	26069	42343
16758	SAL_JA5210AA	2015K-0157	IIIb	IIIb	N/A	28549	71115
17151	SAL_NA5070AA	442708	IIIb	IIIb	N/A	26693	105046
16884	SAL_LA6048AA	FSIS11704450	IIIb	IIIb	N/A	3867	89764
15400	SAL_GA1620AA	11-01853	IIIb	IIIb	N/A	41669	58343
13995	SAL_DA6956AA	FMA0161	IIIb	IIIb	N/A	27471	16049
16484	SAL_CA5543AA	78676	IIIb	IIIb	N/A	28417	25608
16286	SAL_LA6074AA	SARC8	IIIb	IIIb	N/A	26693	42344
17020	SAL_MA2795AA	PNUSAS020534	IIIb	IIIb	N/A	3928	94129
13427	SAL_FA5696AA	FDA00001129	IIIb	IIIb	N/A	26415	474
17055	SAL_MA5811AA	107748	IIIb	IIIb	N/A	26069	96860
17149	SAL_NA5068AA	440873	IIIb	IIIb	N/A	26069	105048
12465	SAL_GA3763AA	128-87	IIIb	IIIb	N/A	27175	42341
15459	SAL_FA5568AA	2016K-0237	IIIb	IIIb	N/A	5753	96444
16059	SAL_MA2071AA	214715	IIIb	IIIb	N/A	65578	93351
16244	SAL_HA3932AA	FDA00002113	IIIb	IIIb	N/A	60033	55218
16753	SAL_JA5222AA	2015K-1072	IIIb	IIIb	N/A	3247	72068
16938	SAL_MA1969AA	208772	IIIb	IIIb	N/A	26415	93339
16036	SAL_MA2347AA	364568	IIIb	IIIb	N/A	63918	93850
16061	SAL_MA2050AA	389722	IIIb	IIIb	N/A	63905	93323
16516	SAL_DA5796AA	CFSAN018589	IIIb	IIIb	N/A	6031	96320
16727	SAL_JA0518AA	PNUSAS009719	IIIb	IIIb	N/A	26069	68181
17039	SAL_MA3954AA	421600	IIIb	IIIb	N/A	26693	95083
13544	SAL_BA2230AA	FDA00002234	IIIb	IIIb	N/A	27016	35761
16705	SAL_IA8727AA	CFSAN057194	IIIb	IIIb	N/A	2181	65811
16851	SAL_KA6990AA	PNUSAS017670	IIIb	IIIb	N/A	3580	80843
16891	SAL_MA2213AA	408817	IIIb	IIIb	N/A	28440	93174
12885	SAL_GA3475AA	CDC 01-0005	IIIb	IIIb	N/A	27025	42570
16596	SAL_GA5497AA	CFSAN039256	IIIb	IIIb	N/A	26028	96495
17173	SAL_MA5890AA	253347	IIIb	IIIb	N/A	7917	93248
16543	SAL_EA7928AA	107172	IIIb	IIIb	N/A	26103	6935
17027	SAL_MA4018AA	257402	IIIb	IIIb	N/A	26762	95024
17017	SAL_MA2348AA	376178	IIIb	IIIb	N/A	27016	93851
17165	SAL_OA0438AA	481461	IIIb	IIIb	N/A	26415	109499
16325	SAL_MA3960AA	325660	IIIb	IIIb	N/A	42214	95055
17166	SAL_OA0440AA	481463	IIIb	IIIb	N/A	27025	109504
16025	SAL_MA5814AA	114047	IIIb	IIIb	N/A	65558	96873
16947	SAL_MA1910AA	315161	IIIb	IIIb	N/A	7917	93255
16882	SAL_LA6256AA	MDP-12-00025	IIIb	IIIb	N/A	27025	89218
17003	SAL_MA2394AA	218335	IIIb	IIIb	N/A	28524	93794
17043	SAL_MA4441AA	427586	IIIb	IIIb	N/A	28440	95238
14508	SAL_DA1347AA	H130240128	IIIb	IIIb	N/A	7917	20573
16998	SAL_MA2408AA	377315	IIIb	IIIb	N/A	26069	93805
16724	SAL_JA1431AA	NSUOC-0290-W5H	IIIb	IIIb	N/A	668	67485
16860	SAL_KA8261AA	PNUSAS019617	IIIb	IIIb	N/A	3636	82351
16076	SAL_JA8421AA	367486	IIIb	IIIb	N/A	63287	73051
16893	SAL_MA2210AA	222562	IIIb	IIIb	N/A	26646	93152
17160	SAL_NA7238AA	HZS154	IIIb	IIIb	N/A	3850	106868
17155	SAL_NA5074AA	445223	IIIb	IIIb	N/A	28426	105055
16562	SAL_FA5555AA	PNUSAS001824	IIIb	IIIb	N/A	26646	582
13252	SAL_DA8098AA	FAR0088	IIIb	IIIb	N/A	27728	15111
16556	SAL_FA4650AA	166218	IIIb	IIIb	N/A	28426	1346
16848	SAL_KA5642AA	PNUSAS018924	IIIb	IIIb	N/A	60433	80075
16297	SAL_MA1904AA	227032	IIIb	IIIb	N/A	65585	93494
17007	SAL_MA2380AA	275954	IIIb	IIIb	N/A	32553	93864
16625	SAL_GA9692AA	CFSAN042975	IIIb	IIIb	N/A	6605	51851
16912	SAL_MA2108AA	274302	IIIb	IIIb	N/A	32553	93381
16601	SAL_GA7092AA	CFSAN044951	IIIb	IIIb	N/A	27476	48384
16933	SAL_MA1997AA	425656	IIIb	IIIb	N/A	63913	93707
16534	SAL_EA7069AA	15248	IIIb	IIIb	N/A	7917	7752
11517	SAL_CA0789AA	9461	IIIb	IIIb	N/A	28528	29345
16653	SAL_HA6709AA	NSUOC-0102-W5X	IIIb	IIIb	N/A	28545	55526
17047	SAL_MA4426AA	232006	IIIb	IIIb	N/A	27016	95237
16908	SAL_MA2130AA	402851	IIIb	IIIb	N/A	32553	93191
16799	SAL_JA6336AA	PNUSAS013669	IIIb	IIIb	N/A	3262	71349
16983	SAL_MA1745AA	359307	IIIb	IIIb	N/A	28549	93293
17066	SAL_MA5843AA	157301	IIIb	IIIb	N/A	65585	96898
11643	SAL_CA1324AA	25349	IIIb	IIIb	N/A	28520	29047
16450	SAL_CA0904AA	5862	IIIb	IIIb	N/A	27016	29254
16648	SAL_HA5560AA	L00752-15	IIIb	IIIb	N/A	8656	54847
16566	SAL_GA2760AA	CRJJGF_00153	IIIb	IIIb	N/A	40460	41934
16633	SAL_HA4518AA	CFSAN035959	IIIb	IIIb	N/A	8160	53729
14824	SAL_DA3432AA	MDH-2014-00492	IIIb	IIIb	N/A	28345	18944
13585	SAL_BA7272AA	FDA00002652	IIIb	IIIb	N/A	28671	31965
16811	SAL_JA6985AA	PNUSAS013524	IIIb	IIIb	N/A	3689	72589
16482	SAL_CA5092AA	70629	IIIb	IIIb	N/A	28426	25975
16589	SAL_GA4836AA	CFSAN048021	IIIb	IIIb	N/A	8380	45570
16551	SAL_FA0775AA	CFSAN046589	IIIb	IIIb	N/A	4224	4640
16107	SAL_EA7923AA	82552	IIIb	IIIb	N/A	N/A	6940
17011	SAL_MA2372AA	245131	IIIb	IIIb	N/A	65572	93879
11873	SAL_CA1368AA	57114	IIIb	IIIb	N/A	28519	29034
13102	SAL_EA8955AA	CFSAN045060	IIIb	IIIb	N/A	3149	1
16600	SAL_GA6577AA	PNUSAS003122	IIIb	IIIb	N/A	42228	48052
16432	SAL_BA7856AA	5952	IIIb	IIIb	N/A	27016	31599
16077	SAL_MA5922AA	285525	IIIb	IIIb	N/A	63676	97108
17034	SAL_MA3981AA	320964	IIIb	IIIb	N/A	26028	93682
16741	SAL_JA4486AA	201609654	IIIb	IIIb	N/A	26948	70594
16680	SAL_IA1830AA	287737	IIIb	IIIb	N/A	7917	59861
16586	SAL_GA1985AA	BCW_4834	IIIb	IIIb	N/A	40336	40881
16333	SAL_MA5822AA	120598	IIIb	IIIb	N/A	28440	96879
14510	SAL_DA1528AA	H130940703	IIIb	IIIb	N/A	7834	20407
12840	SAL_GA3871AA	BCW_1534	IIIb	IIIb	N/A	27118	42262
16951	SAL_MA1893AA	399767	IIIb	IIIb	N/A	7917	93650
16306	SAL_MA2094AA	359281	IIIb	IIIb	N/A	65580	93177
16559	SAL_FA4366AA	129501	IIIb	IIIb	N/A	7834	1614
16844	SAL_KA3267AA	PNUSAS017792	IIIb	IIIb	N/A	650	78147
16447	SAL_CA0036AA	72328	IIIb	IIIb	N/A	7917	29965
13286	SAL_EA0280AA	FCC0085	IIIb	IIIb	N/A	26948	13187
16934	SAL_MA1990AA	208745	IIIb	IIIb	N/A	7787	93703
14520	SAL_DA1513AA	H131520473	IIIb	IIIb	N/A	7834	20422
15964	SAL_NA5064AA	438649	IIIb	IIIb	N/A	65505	105044
16728	SAL_JA0480AA	ADRDL-1049	IIIb	IIIb	N/A	520	68055
16363	SAL_NA5063AA	437994	IIIb	IIIb	N/A	32549	105039
16823	SAL_JA7827AA	357749	IIIb	IIIb	N/A	65585	73836
14919	SAL_BA3045AA	NY_FSL S10-1123	IIIb	IIIb	N/A	27148	35113
16877	SAL_LA6703AA	PNUSAS023177	IIIb	IIIb	N/A	48657	97879
16643	SAL_HA5581AA	L00633-14	IIIb	IIIb	N/A	7834	54835
16043	SAL_MA2045AA	362752	IIIb	IIIb	N/A	65569	93728
15292	SAL_DA8766AA	UFL-990	IIIb	IIIb	N/A	809	14518
16868	SAL_LA0409AA	FSIS11703939	IIIb	IIIb	N/A	3372	83758
16617	SAL_GA9774AA	NYVetLIRN-4	IIIb	IIIb	N/A	5938	96447
16342	SAL_MA5904AA	266925	IIIb	IIIb	N/A	8036	97093
12222	SAL_CA2401AA	90454	IIIb	IIIb	N/A	28487	28310
16298	SAL_MA1933AA	256094	IIIb	IIIb	N/A	27582	93265
16235	SAL_GA7120AA	CFSAN044923	IIIb	IIIb	N/A	26026	48340
13401	SAL_BA1942AA	FDA00000992	IIIb	IIIb	N/A	27012	36004
17061	SAL_MA5828AA	135048	IIIb	IIIb	N/A	7917	96888
16853	SAL_KA6433AA	FDA00011481	IIIb	IIIb	N/A	3482	82343
16311	SAL_MA2165AA	401697	IIIb	IIIb	N/A	28549	93395
16896	SAL_MA2199AA	411517	IIIb	IIIb	N/A	27120	93148
14522	SAL_DA1038AA	H132020513	IIIb	IIIb	N/A	7787	20863
13476	SAL_BA1624AA	FDA00001402	IIIb	IIIb	N/A	28360	96335
12651	SAL_GA3279AA	44-88	IV	IV	N/A	8262	42742
13596	SAL_BA6798AA	FDA00002763	IV	IV	N/A	8668	32314
16085	SAL_JA4421AA	1186/72	IV	IV	N/A	63464	70551
16402	SAL_HA8856AA	NCTC7318	IV	IV	N/A	26707	58072
16413	SAL_CA1248AA	83691	IV	IV	N/A	3639	29087
16608	SAL_GA8656AA	PNUSAS003331	IV	IV	N/A	4554	96485
16710	SAL_IA9206AA	PNUSAS009337	IV	IV	N/A	7791	66440
16055	SAL_MA1928AA	229856	IV	IV	N/A	63969	93663
16032	SAL_MA4419AA	227003	IV	IV	N/A	65564	95197
11990	SAL_CA5635AA	66871	IV	IV	N/A	28415	25526
16833	SAL_KA0917AA	PNUSAS015863	IV	IV	N/A	3455	76444
16738	SAL_JA4397AA	1376K	IV	IV	N/A	63745	70497
17127	SAL_NA5017AA	461975	IV	IV	N/A	63908	105000
16761	SAL_JA5205AA	70-2387	IV	IV	N/A	3508	71080
16980	SAL_MA1753AA	265857	IV	IV	N/A	8668	93419
16718	SAL_JA0318AA	269	IV	IV	N/A	27023	67165
16842	SAL_KA2419AA	PNUSAS014431	IV	IV	N/A	3466	97722
13403	SAL_CA8026AA	FDA00000998	IV	IV	N/A	8398	23407
12602	SAL_GA3739AA	208-86	IV	IV	N/A	40803	42363
16287	SAL_LA6303AA	MDP-12-00012	IV	IV	N/A	27478	88774
16033	SAL_MA3952AA	316290	IV	IV	N/A	63942	95087
16989	SAL_MA1636AA	PNUSAS025745	IV	IV	N/A	3911	93470
12661	SAL_GA1783AA	481-85	IV	IV	N/A	8611	43913
13295	SAL_DA3941AA	FCC0209	IV	IV	N/A	8288	18557
16226	SAL_GA3733AA	34-87	IV	IV	N/A	41671	44248
15958	SAL_NA5088AA	458544	IV	IV	N/A	65500	105066
16064	SAL_MA2218AA	385919	IV	IV	N/A	63903	93157
14367	SAL_DA0492AA	H120880644	IV	IV	N/A	8210	21366
16607	SAL_GA8573AA	PNUSAS003492	IV	IV	N/A	40751	49511
16709	SAL_IA9155AA	PNUSAS010091	IV	IV	N/A	8610	66408
16699	SAL_IA8160AA	ADRDL-970	IV	IV	N/A	820	65315
14075	SAL_DA1666AA	FNE0200	IV	IV	N/A	26765	20302
16873	SAL_LA4316AA	PNUSAS021436	IV	IV	N/A	727	97854
16721	SAL_JA1462AA	ADRDL-1046	IV	IV	N/A	41488	67480
16865	SAL_KA9641AA	PNUSAS020660	IV	IV	N/A	3664	82899
16748	SAL_JA4918AA	CNSV-T1-MD09-10-RV-C	IV	IV	N/A	3565	70935
12654	SAL_GA3280AA	4571-69	IV	IV	N/A	40802	42736
16715	SAL_JA0174AA	PNUSAS010589	IV	IV	N/A	28602	67000
16903	SAL_MA2155AA	425661	IV	IV	N/A	7853	93146
16759	SAL_JA5209AA	08-0470	IV	IV	N/A	3267	71120
16527	SAL_EA1361AA	NY_FSL S10-1821	IV	IV	N/A	27649	12427
16356	SAL_NA5018AA	461973	IV	IV	N/A	27027	105005
13464	SAL_BA1504AA	FDA00001306	IV	IV	N/A	28354	36368
16703	SAL_IA8800AA	NSUOC-0242-W1H	IV	IV	N/A	269	96537
16689	SAL_IA6232AA	PNUSAS004341	IV	IV	N/A	110	63959
12618	SAL_GA3738AA	287-86	IV	IV	N/A	8200	42364
16796	SAL_JA6356AA	2010K-1238	IV	IV	N/A	3642	71338
16262	SAL_IA7370AA	FDA00003495	IV	IV	N/A	60950	64803
13471	SAL_FA5952AA	FDA00001358	IV	IV	N/A	7797	246
16788	SAL_JA6525AA	2011K-1932	IV	IV	N/A	3623	71194
14134	SAL_DA8565AA	FSE0024	IV	IV	N/A	7801	14696
12462	SAL_GA3746AA	121-87	IV	IV	N/A	8672	42356
16357	SAL_NA5020AA	461978	IV	IV	N/A	26709	105007
14195	SAL_DA4371AA	FSF0142	IV	IV	N/A	27615	18196
16227	SAL_GA3736AA	329-87	IV	IV	N/A	41674	44247
16365	SAL_NA5083AA	452497	IV	IV	N/A	65511	105062
12846	SAL_GA3865AA	BCW_1545	IV	IV	N/A	26086	42267
13356	SAL_CA9005AA	FDA00000609	IV	IV	N/A	8388	22573
16231	SAL_GA3864AA	BCW_1546	IV	IV	N/A	27161	44233
12474	SAL_GA1784AA	139-85	IV	IV	N/A	41565	43912
15976	SAL_NA5010AA	461966	IV	IV	N/A	65517	104997
16867	SAL_KA9357AA	PNUSAS021238	IV	IV	N/A	319	83173
13696	SAL_DA5467AA	FDA00004292	IV	IV	N/A	26173	17305
16575	SAL_GA2472AA	BCW_1542	IV	IV	N/A	8033	43205
12930	SAL_DA3695AA	CFSAN008685	IV	IV	N/A	8300	18775
16065	SAL_MA2204AA	416314	IV	IV	N/A	65581	93151
16682	SAL_IA2615AA	PNUSAS007751	IV	IV	N/A	26409	61829
13371	SAL_DA1646AA	FDA00000716	IV	IV	N/A	8387	20318
16747	SAL_JA4495AA	201701591	IV	IV	N/A	26172	70588
16685	SAL_IA5017AA	PNUSAS006885	IV	IV	N/A	207	63031
12954	SAL_BA3554AA	CFSAN024496	IV	IV	N/A	7150	34716
14131	SAL_DA8523AA	FSE0003	IV	IV	N/A	7810	14735
16716	SAL_JA0157AA	PNUSAS010597	IV	IV	N/A	850	67071
16649	SAL_HA5559AA	L00753-15	IV	IV	N/A	26101	54818
16836	SAL_KA1868AA	PNUSAS014403	IV	IV	N/A	542	76997
14017	SAL_DA5037AA	FNE0033	IV	IV	N/A	26727	17681
16713	SAL_IA9909AA	PNUSAS010467	IV	IV	N/A	28734	66890
15977	SAL_NA5077AA	448171	IV	IV	N/A	65518	105053
16576	SAL_GA2470AA	BCW_1548	IV	IV	N/A	741	43207
16034	SAL_MA4023AA	221659	IV	IV	N/A	63855	95032
16360	SAL_NA5041AA	461998	IV	IV	N/A	48397	105029
13412	SAL_CA7310AA	FDA00001045	IV	IV	N/A	8401	24032
16646	SAL_HA5565AA	L00178-15	IV	IV	N/A	8662	54821
15959	SAL_NA5085AA	453250	IV	IV	N/A	65501	105065
16485	SAL_CA5715AA	78716	IV	IV	N/A	27051	25458
16692	SAL_IA7025AA	FDA00011228	IV	IV	N/A	234	64258
13449	SAL_FA5858AA	FDA00001240	IV	IV	N/A	36919	328
14444	SAL_DA1091AA	H123660445	IV	IV	N/A	7870	20812
16775	SAL_JA6579AA	Ar0026	IV	IV	N/A	3572	71202
16785	SAL_JA6549AA	2015K-0472	IV	IV	N/A	3767	71185
13369	SAL_DA1631AA	FDA00000702	IV	IV	N/A	8388	96355
16875	SAL_LA4390AA	PNUSAS021472	IV	IV	N/A	3491	86849
12736	SAL_GA2528AA	91-0492	IV	IV	N/A	41486	43152
14419	SAL_DA1115AA	H123100333	IV	IV	N/A	8670	96354
13461	SAL_BA1877AA	FDA00001286	IV	IV	N/A	28368	36059
16419	SAL_CA9673AA	FDA00003723	IV	IV	N/A	8392	22043
16312	SAL_MA2175AA	265850	IV	IV	N/A	60732	93754
16310	SAL_MA2142AA	313211	IV	IV	N/A	28389	93197
16706	SAL_IA8701AA	CFSAN057219	IV	IV	N/A	537	65802
14378	SAL_DA0820AA	H121440341	IV	IV	N/A	8671	21060
12408	SAL_GA2540AA	05-0382	IV	IV	N/A	8611	43141
17031	SAL_MA3988AA	232740	IV	IV	N/A	8668	95069
16218	SAL_FA9459AA	FDA00001288	IV	IV	N/A	8262	45801
16290	SAL_MA1738AA	416194	IV	IV	N/A	8610	93290
17164	SAL_NA7697AA	16-132306_S8	IV	IV	N/A	8668	107343
16852	SAL_KA6765AA	PNUSAS019474	IV	IV	N/A	3588	80954
16462	SAL_CA3044AA	63626	IV	IV	N/A	8668	27754
17002	SAL_MA2396AA	296670	IV	IV	N/A	7870	93806
16491	SAL_CA6144AA	50131	IV	IV	N/A	8668	25089
14428	SAL_DA0967AA	H123380383	IV	IV	N/A	7870	20930
12749	SAL_GA2503AA	97-0047	IV	IV	N/A	7870	43178
16872	SAL_LA4327AA	PNUSAS021446	IV	IV	N/A	7797	86555
13304	SAL_DA5996AA	FDA00000029	IV	IV	N/A	7814	16864
16626	SAL_HA2811AA	NSUOC-0081-W2H	IV	IV	N/A	7805	96456
16048	SAL_MA1741AA	267049	IV	IV	N/A	63908	93418
13418	SAL_CA7281AA	FDA00001073	IV	IV	N/A	28403	24059
16969	SAL_MA1811AA	209689	IV	IV	N/A	26086	93337
16914	SAL_MA2085AA	216329	IV	IV	N/A	7870	93361
13887	SAL_DA8459AA	FL-MDD-150	IV	IV	N/A	8245	14791
16322	SAL_MA2418AA	365874	IV	IV	N/A	8668	93803
12659	SAL_GA3734AA	478-87	IV	IV	N/A	40752	42367
17012	SAL_MA2371AA	168513	IV	IV	N/A	7870	93862
12510	SAL_GA2513AA	2010K-0686	IV	IV	N/A	7870	43168
16498	SAL_DA4130AA	CFSAN023121	IV	IV	N/A	8272	96314
12971	SAL_BA5427AA	CFSAN024584	IV	IV	N/A	8619	33406
17150	SAL_NA5069AA	442152	IV	IV	N/A	7870	105049
16946	SAL_MA1919AA	383836	IV	IV	N/A	7870	93656
16973	SAL_MA1793AA	116582	IV	IV	N/A	7797	93310
17136	SAL_NA5037AA	461996	IV	IV	N/A	7870	105022
12742	SAL_GA2553AA	95-0004	IV	IV	N/A	28734	43128
13462	SAL_BA1507AA	FDA00001302	IV	IV	N/A	8388	36365
12662	SAL_GA3740AA	484-85	IV	IV	N/A	8672	42362
16436	SAL_BA8460AA	14866	IV	IV	N/A	8668	31232
17008	SAL_MA2379AA	187605	IV	IV	N/A	7797	93863
16571	SAL_GA3741AA	74-85	IV	IV	N/A	8672	42362
14359	SAL_DA0645AA	H120620411	IV	IV	N/A	8672	21226
16795	SAL_JA6362AA	2014K-0024	IV	IV	N/A	48397	71326
13410	SAL_CA7292AA	FDA00001035	IV	IV	N/A	27027	24049
16829	SAL_KA0577AA	2015AM-1137	IV	IV	N/A	8262	96813
16895	SAL_MA2205AA	215122	IV	IV	N/A	26086	93216
16606	SAL_GA7857AA	2014AM-0130	IV	IV	N/A	27051	48979
16781	SAL_JA6560AA	2013K-0001	IV	IV	N/A	39443	71239
17041	SAL_MA4447AA	116577	IV	IV	N/A	8668	95204
16932	SAL_MA1999AA	192855	IV	IV	N/A	7797	93708
16391	SAL_HA8832AA	NCTC12418	IV	IV	N/A	N/A	58017
12728	SAL_GA2530AA	81-2335	IV	IV	N/A	40751	43150
712	SAL_GA4312AA	ATCC BAA-1581	IV	IV	N/A	3639	58194
17168	SAL_OA0443AA	481466	IV	IV	N/A	N/A	109509
11989	SAL_CA4893AA	66870	IV	IV	N/A	7791	26137
16996	SAL_MA2416AA	287761	IV	IV	N/A	8668	93810
16140	SAL_FA8440AA	FDA00001691	IV	IV	N/A	8388	47414
13608	SAL_CA7928AA	FDA00002936	IV	IV	N/A	8388	23494
16313	SAL_MA2183AA	320222	IV	IV	N/A	63969	93209
16918	SAL_MA2074AA	248630	IV	IV	N/A	7870	93363
14167	SAL_EA0068AA	FSF0013	IV	IV	N/A	26765	13378
15968	SAL_NA5042AA	462001	IV	IV	N/A	65509	105028
12482	SAL_DA4981AA	1528K	IV	IV	N/A	26738	17722
12473	SAL_GA3737AA	138-86	IV	IV	N/A	26765	42365
16094	SAL_MA1750AA	267052	IV	IV	N/A	63745	93288
14927	SAL_EA0151AA	NY_IDR1100011912	IV	IV	N/A	7469	13301
16038	SAL_MA2335AA	312112	IV	IV	N/A	65566	93840
16216	SAL_FA8439AA	FDA00001692	IV	IV	N/A	8388	47415
14097	SAL_EA0632AA	FNW19E98	IV	IV	N/A	8388	12882
16888	SAL_LA9320AA	PNUSAS024606	IV	IV	N/A	3639	91653
16997	SAL_MA2414AA	227801	IV	IV	N/A	27615	93800
12404	SAL_GA2494AA	04-0023	IV	IV	N/A	7870	43187
14354	SAL_DA1207AA	H120440477	IV	IV	N/A	8668	20703
16461	SAL_CA2888AA	38355	IV	IV	N/A	8668	27884
12525	SAL_GA2509AA	2011K-1657	IV	IV	N/A	8668	43172
16613	SAL_GA9263AA	PNUSAS003766	IV	IV	N/A	5561	50051
13669	SAL_DA2584AA	FDA00003887	IV	IV	N/A	7853	15701
16637	SAL_HA5525AA	12-2349	IV	IV	N/A	8610	54440
16642	SAL_HA5522AA	12-6852	IV	IV	N/A	48397	54457
16295	SAL_MA1875AA	385811	IV	IV	N/A	63903	93640
17128	SAL_NA5019AA	461976	IV	IV	N/A	26409	105003
12529	SAL_GA2554AA	2012K-0052	IV	IV	N/A	3639	43127
11796	SAL_CA4762AA	46563	IV	IV	N/A	26426	26252
16656	SAL_HA7227AA	FDA00010811	IV	IV	N/A	65	96446
16687	SAL_IA5784AA	PNUSAS008420	IV	IV	N/A	925	59744
16479	SAL_CA4665AA	90170	IV	IV	N/A	7870	26336
16319	SAL_MA2337AA	278597	IV	IV	N/A	26707	93844
14174	SAL_EA0393AA	FSF0048	IV	IV	N/A	8388	13086
16937	SAL_MA1970AA	107118	IV	IV	N/A	7870	93695
16736	SAL_JA3834AA	PNUSAS011888	IV	IV	N/A	3252	70320
16434	SAL_BA7966AA	56121	IV	IV	N/A	7797	31536
12696	SAL_GA3742AA	6221-69	IV	IV	N/A	40802	42361
14311	SAL_DA7348AA	FSW0176	IV	IV	N/A	8388	15724
13358	SAL_BA1448AA	FDA00000621	IV	IV	N/A	28354	36412
12606	SAL_GA1785AA	234-85	IV	IV	N/A	8611	43911
14317	SAL_DA7371AA	FSW0192	IV	IV	N/A	7853	15701
16962	SAL_MA1839AA	248535	IV	IV	N/A	7870	93400
16539	SAL_EA7287AA	21821	IV	IV	N/A	8668	7546
16737	SAL_JA3776AA	PNUSAS012816	IV	IV	N/A	3253	70329
16487	SAL_CA5796AA	78751	IV	IV	N/A	8668	25392
14157	SAL_DA6260AA	FSE0121	IV	IV	N/A	8388	16631
16638	SAL_HA5526AA	13-0985	IV	IV	N/A	8672	54452
16624	SAL_HA1544AA	PNUSAS004812	IV	IV	N/A	7246	51940
14373	SAL_DA1191AA	H121140598	IV	IV	N/A	7870	20716
16355	SAL_NA5015AA	461972	IV	IV	N/A	26086	105002
16437	SAL_BA8464AA	90497	IV	IV	N/A	8668	31229
17153	SAL_NA5072AA	443544	IV	IV	N/A	7870	105052
16863	SAL_KA8577AA	PNUSAS020122	IV	IV	N/A	8393	92688
14476	SAL_DA1491AA	H124460424	IV	IV	N/A	8668	20443
16522	SAL_CA0853AA	26655	IV	IV	N/A	7797	29298
17045	SAL_MA4436AA	251838	IV	IV	N/A	7870	95230
16354	SAL_NA5007AA	461965	IV	IV	N/A	65518	104995
16950	SAL_MA1895AA	201560	IV	IV	N/A	7870	93651
13472	SAL_BA2638AA	FDA00001363	IV	IV	N/A	28354	35440
16639	SAL_HA5531AA	13-1432	IV	IV	N/A	7870	54456
16981	SAL_MA1749AA	370020	IV	IV	N/A	63909	93295
12395	SAL_CA7023AA	01-0133	IV	IV	N/A	8033	24297
12746	SAL_GA2504AA	96-0516	IV	IV	N/A	8668	43177
12484	SAL_DA5011AA	1565K	IV	IV	N/A	7853	17695
16067	SAL_LA8171AA	FDA00003354	IV	IV	N/A	65583	90681
16816	SAL_JA7285AA	PNUSAS011876	IV	IV	N/A	3665	72983
16263	SAL_IA8884AA	FDA00000975	IV	IV	N/A	60659	65682
16523	SAL_CA1297AA	63655	IV	IV	N/A	26173	29061
15978	SAL_NA5005AA	461964	IV	IV	N/A	65519	104992
12422	SAL_GA2567AA	07-0047	IV	IV	N/A	3639	42120
13382	SAL_EA6458AA	FDA00000823	IV	IV	N/A	8388	8256
12423	SAL_GA2521AA	07-0051	IV	IV	N/A	8668	43160
16139	SAL_NA5079AA	450301	IV	IV	N/A	8670	105056
15974	SAL_NA5021AA	461979	IV	IV	N/A	65515	105006
12927	SAL_DA3737AA	CFSAN008634	IV	IV	N/A	7630	18723
16900	SAL_MA2168AA	95007	IV	IV	N/A	26086	93392
14451	SAL_DA0869AA	H123840503	IV	IV	N/A	8610	21016
16897	SAL_MA2196AA	138378	IV	IV	N/A	8668	93215
16468	SAL_CA3481AA	93505	IV	IV	N/A	8668	27378
17048	SAL_MA4412AA	420526	IV	IV	N/A	8668	95195
16800	SAL_JA6194AA	PNUSAS013677	IV	IV	N/A	3581	96649
16864	SAL_KA8527AA	PNUSAS020125	IV	IV	N/A	8611	92676
16308	SAL_MA2109AA	272520	IV	IV	N/A	7853	93750
14497	SAL_DA1277AA	H125020630	IV	IV	N/A	3639	20635
16585	SAL_GA2049AA	BCW_3399	IV	IV	N/A	1542	43644
17005	SAL_MA2388AA	310194	IV	IV	N/A	7870	93791
16909	SAL_MA2124AA	107322	IV	IV	N/A	7870	93187
16881	SAL_LA6300AA	MDP-12-00006	IV	IV	N/A	8262	89129
16919	SAL_MA2069AA	208937	IV	IV	N/A	8668	93354
12845	SAL_GA3866AA	BCW_1543	IV	IV	N/A	28602	42266
16438	SAL_BA8663AA	63767	IV	IV	N/A	8668	31062
16623	SAL_HA1619AA	2014AM-1767	IV	IV	N/A	7140	51683
17032	SAL_MA3984AA	143648	IV	IV	N/A	7870	95066
13377	SAL_CA8022AA	FDA00000775	IV	IV	N/A	26173	23411
16472	SAL_CA4250AA	65081	IV	IV	N/A	7797	26693
16427	SAL_BA7497AA	9832/08	IV	IV	N/A	629	31803
16772	SAL_JA6583AA	2009K1293	IV	IV	N/A	27161	71126
16948	SAL_MA1907AA	420602	IV	IV	N/A	8668	93254
14592	SAL_DA5139AA	IEH-NGS-SAL-00992	IV	IV	N/A	26709	17595
16052	SAL_MA1788AA	370913	IV	IV	N/A	63909	93309
16673	SAL_IA0573AA	PNUSAS007093	IV	IV	N/A	529	59578
16949	SAL_MA1900AA	360495	IV	IV	N/A	8668	93253
16641	SAL_HA5524AA	13-0153	IV	IV	N/A	7797	54459
16173	SAL_BA8890AA	NY_FSL S10-730	IV	IV	N/A	27649	30876
16920	SAL_MA2060AA	99771	IV	IV	N/A	26707	93745
14112	SAL_DA9350AA	FNW19H26	IV	IV	N/A	8262	14002
13668	SAL_DA2589AA	FDA00003870	IV	IV	N/A	8388	19548
16970	SAL_MA1807AA	195851	IV	IV	N/A	26086	93492
16099	SAL_GA8754AA	FDA00003451	IV	IV	N/A	65589	49633
16465	SAL_CA3219AA	90505	IV	IV	N/A	7870	27605
15966	SAL_NA5049AA	462009	IV	IV	N/A	65507	105036
12724	SAL_GA2488AA	74-1022	IV	IV	N/A	8668	43192
12611	SAL_GA3281AA	2584-68	IV	IV	N/A	41119	42741
16062	SAL_MA2113AA	214577	IV	IV	N/A	63904	93186
14923	SAL_BA8712AA	NY_FSL S10-876	IV	IV	N/A	27649	31022
16993	SAL_MA2439AA	369930	IV	IV	N/A	7870	93762
16892	SAL_MA2211AA	385893	IV	IV	N/A	7870	93153
12505	SAL_GA2560AA	2009K0371	IV	IV	N/A	8262	43121
16546	SAL_EA8688AA	FDA00002447	IV	IV	N/A	N/A	6294
14417	SAL_DA0942AA	H123040676	IV	IV	N/A	7870	20951
14372	SAL_DA0809AA	H121120412	IV	IV	N/A	7870	21071
11976	SAL_BA8771AA	65351	IV	IV	N/A	26409	30971
17082	SAL_MA5892AA	255576	IV	IV	N/A	7870	97087
14026	SAL_DA9801AA	FNE0069	IV	IV	N/A	28354	13600
15970	SAL_NA5029AA	461989	IV	IV	N/A	65511	105015
16040	SAL_MA2424AA	319828	IV	IV	N/A	65568	93804
16707	SAL_IA8670AA	CFSAN057248	IV	IV	N/A	41674	65844
16439	SAL_BA8856AA	75981	IV	IV	N/A	7870	30904
16049	SAL_MA1915AA	335066	IV	IV	N/A	N/A	93262
16538	SAL_EA7233AA	18535	IV	IV	N/A	7853	7597
16635	SAL_HA5530AA	13-4592	IV	IV	N/A	8672	54421
17145	SAL_NA5060AA	432767	IV	IV	N/A	8668	105040
13523	SAL_EA2465AA	FDA00001947	IV	IV	N/A	26173	11557
12495	SAL_GA3747AA	16-86	IV	IV	N/A	8262	42355
14809	SAL_DA6185AA	MDH-2014-00332	IV	IV	N/A	26101	16700
16923	SAL_MA2052AA	420497	IV	IV	N/A	8668	93324
14070	SAL_DA0088AA	FNE0185	IV	IV	N/A	27026	21702
16056	SAL_MA2161AA	231980	IV	IV	N/A	65575	93388
17014	SAL_MA2362AA	208771	IV	IV	N/A	8668	93877
16430	SAL_BA7679AA	90515	IV	IV	N/A	8668	31710
16474	SAL_CA4276AA	34155	IV	IV	N/A	8668	26671
12494	SAL_GA3731AA	166-88	IV	IV	N/A	40753	42369
16266	SAL_JA3618AA	SARC10	IV	IV	N/A	8200	69917
17126	SAL_NA5016AA	461974	IV	IV	N/A	27027	104999
12701	SAL_GA2532AA	63-2049	IV	IV	N/A	41479	43149
16992	SAL_MA2440AA	392961	IV	IV	N/A	7853	93761
16520	SAL_BA8671AA	CFSAN002850	IV	IV	N/A	8696	31056
16991	SAL_MA2450AA	194210	IV	IV	N/A	8668	31232
14044	SAL_DA0065AA	FNE0119	IV	IV	N/A	28390	21720
16982	SAL_MA1748AA	425657	IV	IV	N/A	7870	93294
17119	SAL_NA1644AA	SAL-17-VL-LA-TX-0014	IV	IV	N/A	27027	102080
16554	SAL_FA1631AA	FDA00009958	IV	IV	N/A	28389	3913
16524	SAL_CA3149AA	75958	IV	IV	N/A	7870	27666
12521	SAL_GA2556AA	2011K-1241	IV	IV	N/A	8262	43125
16928	SAL_MA2028AA	164693	IV	IV	N/A	8668	93315
12668	SAL_GA3745AA	525-86	IV	IV	N/A	40800	42358
12647	SAL_GA3735AA	405-87	IV	IV	N/A	26086	42366
17001	SAL_MA2399AA	174738	IV	IV	N/A	7870	93796
16323	SAL_MA2431AA	227008	IV	IV	N/A	27051	93783
16471	SAL_CA4035AA	23456	IV	IV	N/A	7870	26876
16261	SAL_IA7368AA	FDA00003508	IV	IV	N/A	60651	64794
16734	SAL_JA3319AA	PNUSAS012142	IV	IV	N/A	7870	69574
12745	SAL_GA2550AA	96-0265	IV	IV	N/A	41488	43131
16645	SAL_HA5567AA	S01770-14	IV	IV	N/A	8660	54823
13397	SAL_CA8573AA	FDA00000957	IV	IV	N/A	27615	22935
14361	SAL_DA0535AA	H120640449	IV	IV	N/A	8611	21327
16879	SAL_LA6383AA	MDP-12-00011	IV	IV	N/A	27478	88733
16855	SAL_KA7601AA	PNUSAS020169	IV	IV	N/A	3615	97794
16662	SAL_HA8189AA	S/20161480	IV	IV	N/A	7870	57117
17163	SAL_NA7698AA	16-65764_S7	IV	IV	N/A	N/A	107344
17161	SAL_NA7700AA	15-93480_S5	IV	IV	N/A	8668	107280
13522	SAL_EA2463AA	FDA00001946	IV	IV	N/A	26173	11557
16047	SAL_MA1876AA	379404	IV	IV	N/A	65571	93641
12434	SAL_GA2518AA	08-0148	IV	IV	N/A	7870	43163
12740	SAL_GA2631AA	94-0198	IV	IV	N/A	7870	42055
12468	SAL_DA4560AA	1322K	IV	IV	N/A	26172	18048
12667	SAL_GA3743AA	5248-68	IV	IV	N/A	40751	42360
15280	SAL_BA1880AA	TX-ACF1402530	II	IX	N/A	28370	36056
17095	SAL_MA5932AA	306596	II	IX	N/A	63959	97113
15996	SAL_MA5929AA	304467	II	IX	N/A	63959	97113
16158	SAL_DA4993AA	8048/94	novel_subspecies_B	IX	N/A	7865	96389
16756	SAL_JA5214AA	08-0466	novel_subspecies_B	IX	N/A	7856	71074
13316	SAL_DA1882AA	FDA00000139	novel_subspecies_B	IX	N/A	28385	20120
16157	SAL_HA8765AA	PNUSAS006681	novel_subspecies_B	IX	N/A	60714	58010
16156	SAL_JA6552AA	2013K-1358	novel_subspecies_B	IX	N/A	7866	71154
16859	SAL_KA8181AA	2015AM-1009	novel_subspecies_B	IX	N/A	28370	82023
15979	SAL_MA6204AA	PNUSAS027826		IX	N/A	65520	97578
16143	SAL_DA4558AA	9505/04		IX	N/A	7866	18050
16155	SAL_CA7278AA	FDA00001069		IX	N/A	28385	24061
16668	SAL_HA8766AA	PNUSAS006679		IX	N/A	60714	58010
16697	SAL_IA7579AA	PNUSAS009131		IX	N/A	28370	65027
16659	SAL_HA7735AA	PNUSAS006296		IX	N/A	28370	57049
17115	SAL_MA8213AA	PNUSAS029088		IX	N/A	28370	99848
17117	SAL_MA8202AA	PNUSAS029085		IX	N/A	28370	99879
16658	SAL_HA7736AA	PNUSAS006285		IX	N/A	28370	57055
17188	SAL_NA8822AA	PNUSAS033158		IX	N/A	28370	108456
13568	SAL_BA2000AA	FDA00002448		IX	N/A	28370	35955
17121	SAL_NA2993AA	PNUSAS030356		IX	N/A	28370	103001
16667	SAL_HA8768AA	PNUSAS006678		IX	N/A	28370	57049
16664	SAL_HA8246AA	PNUSAS006474		IX	N/A	28370	57487
16791	SAL_JA6519AA	2015K-0052		IX	N/A	28370	71191
17187	SAL_NA5898AA	PNUSAS032049		IX	N/A	28370	105914
17120	SAL_NA2426AA	PNUSAS030035		IX	N/A	28370	102694
16730	SAL_JA1636AA	PNUSAS011318		IX	N/A	28370	68202
16679	SAL_IA0400AA	PNUSAS007373		IX	N/A	28370	59732
17024	SAL_MA3275AA	PNUSAS026446		IX	N/A	28370	96265
16677	SAL_IA0406AA	PNUSAS007360		IX	N/A	28370	59664
16671	SAL_HA9179AA	PNUSAS006755		IX	N/A	28370	58492
16660	SAL_HA7731AA	PNUSAS006289		IX	N/A	28370	57051
17116	SAL_MA8212AA	PNUSAS029087		IX	N/A	28370	99926
16720	SAL_JA1594AA	PNUSAS010778		IX	N/A	28370	67398
16688	SAL_IA5780AA	PNUSAS008424		IX	N/A	28370	59732
16154	SAL_DA5014AA	9744/07		IX	N/A	7856	17691
16858	SAL_KA8153AA	2015AM-1564		IX	N/A	28370	82026
16749	SAL_JA5110AA	PNUSAS006498		IX	N/A	28370	57459
17114	SAL_MA7539AA	PNUSAS028244		IX	N/A	28370	98766
17118	SAL_NA1705AA	PNUSAS030055		IX	N/A	28370	102087
16670	SAL_HA9190AA	PNUSAS006717		IX	N/A	28370	58451
16666	SAL_HA8769AA	PNUSAS006677		IX	N/A	28370	58003
16153	SAL_MA6203AA	PNUSAS027830		IX	N/A	28370	97523
16674	SAL_IA0448AA	PNUSAS007264		IX	N/A	28370	59660
16663	SAL_HA8266AA	PNUSAS006489		IX	N/A	28370	57459
16808	SAL_JA5334AA	PNUSAS012685		IX	N/A	28370	72354
16696	SAL_IA7593AA	PNUSAS009122		IX	N/A	28370	65027
16669	SAL_HA8764AA	PNUSAS006680		IX	N/A	28370	58009
11853	SAL_CA6656AA	53981	IIIa	S. arizonae	N/A	27033	96383
15051	SAL_FA1474AA	PNUSAS001618	IIIa	S. arizonae	N/A	5035	96435
16481	SAL_CA5081AA	80299	IIIa	S. arizonae	N/A	28427	25983
16644	SAL_HA5570AA	L01323-14	IIIa	S. arizonae	N/A	8652	96441
16751	SAL_JA5229AA	2014K-0612	IIIa	S. arizonae	N/A	1458	71062
16803	SAL_JA5831AA	PNUSAS013200	IIIa	S. arizonae	N/A	617	71797
16941	SAL_MA1940AA	312138	IIIa	S. arizonae	N/A	7936	93670
16815	SAL_JA7066AA	PNUSAS013746	IIIa	S. arizonae	N/A	393	72780
15377	SAL_CA8023AA	WAPHL_SAL-A00689	IIIa	S. arizonae	N/A	27673	23410
17139	SAL_NA5040AA	462000	IIIa	S. arizonae	N/A	28357	105024
13863	SAL_EA0784AA	FL_FLDACS-94503	IIIa	S. arizonae	N/A	7745	96323
13607	SAL_CA7849AA	FDA00002875	IIIa	S. arizonae	N/A	8399	96348
14926	SAL_EA0155AA	NY_IDR1000020433	IIIa	S. arizonae	N/A	27458	96337
13665	SAL_CA8254AA	FDA00003790	IIIa	S. arizonae	N/A	28395	96350
11635	SAL_CA2453AA	25209	IIIa	S. arizonae	N/A	28497	28262
16744	SAL_JA4491AA	201702573	IIIa	S. arizonae	N/A	917	70595
16840	SAL_KA2573AA	PNUSAS017488	IIIa	S. arizonae	N/A	3764	77542
16695	SAL_IA7497AA	PNUSAS009071	IIIa	S. arizonae	N/A	246	64863
16806	SAL_JA5654AA	PNUSAS011869	IIIa	S. arizonae	N/A	3766	71945
16632	SAL_HA4667AA	13-5858	IIIa	S. arizonae	N/A	1435	53723
16610	SAL_GA9051AA	FDA00010616	IIIa	S. arizonae	N/A	5556	49838
13914	SAL_CA8727AA	FL-NRM124	IIIa	S. arizonae	N/A	28350	22801
16098	SAL_HA4666AA	13-1629	IIIa	S. arizonae	N/A	65588	53721
15975	SAL_NA5009AA	461963	IIIa	S. arizonae	N/A	65516	104998
16592	SAL_GA5146AA	FDA00010402	IIIa	S. arizonae	N/A	2124	96496
16281	SAL_JA9655AA	FDA00001204	IIIa	S. arizonae	N/A	28703	74232
16299	SAL_MA1949AA	122302	IIIa	S. arizonae	N/A	26482	93675
16165	SAL_BA1520AA	So 20/20	IIIa	S. arizonae	N/A	28356	96328
16512	SAL_DA5007AA	ST 73/21 Ew	IIIa	S. arizonae	N/A	850	96316
16779	SAL_JA6566AA	2014K-0863	IIIa	S. arizonae	N/A	3585	71157
16830	SAL_KA0412AA	PNUSAS014516	IIIa	S. arizonae	N/A	3325	96799
16273	SAL_JA6534AA	335314	IIIa	S. arizonae	N/A	38778	71164
16880	SAL_LA6318AA	PNUSAS023270	IIIa	S. arizonae	N/A	3865	97875
16580	SAL_GA2456AA	BCW_1629	IIIa	S. arizonae	N/A	27547	96475
16506	SAL_DA4985AA	4491-56/134	IIIa	S. arizonae	N/A	858	96395
13961	SAL_DA5543AA	FLUFL-MJ692	IIIa	S. arizonae	N/A	7466	96398
16078	SAL_JA6426AA	338427	IIIa	S. arizonae	N/A	63734	96645
16700	SAL_IA8150AA	ADRDL-957	IIIa	S. arizonae	N/A	792	65329
16217	SAL_FA8656AA	CVM N31597	IIIa	S. arizonae	N/A	42193	47226
16889	SAL_MA1470AA	PNUSAS025368	IIIa	S. arizonae	N/A	5012	92962
16798	SAL_JA6342AA	PNUSAS012499	IIIa	S. arizonae	N/A	5192	71351
12325	SAL_FA4533AA	147870	IIIa	S. arizonae	N/A	35053	96499
14122	SAL_DA8445AA	FNW19I18	IIIa	S. arizonae	N/A	27475	96358
16031	SAL_MA4425AA	259248	IIIa	S. arizonae	N/A	65563	95199
16237	SAL_GA7376AA	FDA00004738	IIIa	S. arizonae	N/A	44377	96494
16518	SAL_EA4659AA	CFSAN033269	IIIa	S. arizonae	N/A	27019	9682
16517	SAL_EA4647AA	CFSAN033282	IIIa	S. arizonae	N/A	7531	96413
16752	SAL_JA5225AA	2014K-0489	IIIa	S. arizonae	N/A	3698	71054
12837	SAL_GA3873AA	BCW_1526	IIIa	S. arizonae	N/A	65591	42260
13630	SAL_CA8919AA	FDA00003365	IIIa	S. arizonae	N/A	27479	22633
16676	SAL_IA0417AA	PNUSAS007368	IIIa	S. arizonae	N/A	746	96509
16655	SAL_HA6077AA	FDA00000481	IIIa	S. arizonae	N/A	35	96457
16708	SAL_IA9199AA	PNUSAS009566	IIIa	S. arizonae	N/A	284	66410
16847	SAL_KA5647AA	PNUSAS018246	IIIa	S. arizonae	N/A	434	97753
16672	SAL_HA9527AA	PNUSAS006741	IIIa	S. arizonae	N/A	691	96451
16839	SAL_KA2904AA	PNUSAS016824	IIIa	S. arizonae	N/A	3337	96850
16690	SAL_IA6418AA	PNUSAS008532	IIIa	S. arizonae	N/A	229	96520
15039	SAL_FA1101AA	PNUSAS001580	IIIa	S. arizonae	N/A	4268	96433
16763	SAL_JA5199AA	08-0004	IIIa	S. arizonae	N/A	3256	96671
16513	SAL_DA5015AA	3738-56/131	IIIa	S. arizonae	N/A	857	96397
12535	SAL_DA2250AA	2012K-1584	IIIa	S. arizonae	N/A	8384	19818
16871	SAL_LA3930AA	PNUSAS022615	IIIa	S. arizonae	N/A	3591	86484
13972	SAL_DA8812AA	FMA0089	IIIa	S. arizonae	N/A	8059	14483
15118	SAL_DA1745AA	POR1-0025	IIIa	S. arizonae	N/A	8386	96356
16609	SAL_GA8878AA	PNUSAS003376	IIIa	S. arizonae	N/A	5545	96465
16733	SAL_JA2682AA	PNUSAS011948	IIIa	S. arizonae	N/A	5036	68920
17025	SAL_MA3252AA	PNUSAS026458	IIIa	S. arizonae	N/A	5038	94563
16249	SAL_HA4665AA	13-0296	IIIa	S. arizonae	N/A	48158	53619
16582	SAL_GA2186AA	BCW_6251	IIIa	S. arizonae	N/A	6757	43536
16714	SAL_JA0186AA	PNUSAS010592	IIIa	S. arizonae	N/A	775	96562
13460	SAL_CA8066AA	FDA00001280	IIIa	S. arizonae	N/A	28397	96385
16595	SAL_GA5718AA	CVM N58630	IIIa	S. arizonae	N/A	42173	46505
16409	SAL_DA4995AA	So 9/23	IIIa	S. arizonae	N/A	863	96322
16773	SAL_JA6581AA	80-2566	IIIa	S. arizonae	N/A	3617	71128
16675	SAL_IA0434AA	PNUSAS007240	IIIa	S. arizonae	N/A	134	96510
16615	SAL_GA9569AA	FDA00010662	IIIa	S. arizonae	N/A	6598	96419
16291	SAL_MA1792AA	183650	IIIa	S. arizonae	N/A	28394	96910
16894	SAL_MA2207AA	349290	IIIa	S. arizonae	N/A	60260	93218
12886	SAL_DA4979AA	CDC 129-73	IIIa	S. arizonae	N/A	859	96393
17171	SAL_OA0449AA	481474	IIIa	S. arizonae	N/A	28421	109520
15999	SAL_MA5911AA	267051	IIIa	S. arizonae	N/A	65535	97101
16825	SAL_JA9607AA	FDA00002278	IIIa	S. arizonae	N/A	3726	74219
16411	SAL_CA8208AA	CFSAN028015	IIIa	S. arizonae	N/A	8396	96326
12623	SAL_DA5010AA	314 003	IIIa	S. arizonae	N/A	852	96327
16533	SAL_EA7037AA	99775	IIIa	S. arizonae	N/A	26438	7783
16557	SAL_FA4616AA	107143	IIIa	S. arizonae	N/A	27184	1379
16760	SAL_JA5207AA	2014K-0203	IIIa	S. arizonae	N/A	3624	71086
15018	SAL_EA5304AA	PNUSAS001162	IIIa	S. arizonae	N/A	7768	96507
12855	SAL_GA1699AA	BCW_2787	IIIa	S. arizonae	N/A	41562	96471
16776	SAL_JA6571AA	08-1108	IIIa	S. arizonae	N/A	674	71147
16887	SAL_LA9712AA	PNUSAS024005	IIIa	S. arizonae	N/A	4976	97884
16106	SAL_DA9590AA	FNW19G99	IIIa	S. arizonae	N/A	65593	96324
16574	SAL_GA2479AA	BCW_1527	IIIa	S. arizonae	N/A	1459	96473
13446	SAL_FA7831AA	FDA00001229	IIIa	S. arizonae	N/A	39380	96497
16401	SAL_HA8854AA	NCTC7308	IIIa	S. arizonae	N/A	1468	96464
13965	SAL_DA9990AA	FMA0016	IIIa	S. arizonae	N/A	7733	96403
16856	SAL_KA7829AA	PNUSAS015501	IIIa	S. arizonae	N/A	3826	82100
16039	SAL_MA2363AA	266995	IIIa	S. arizonae	N/A	65567	93859
16616	SAL_GA9565AA	FDA00010666	IIIa	S. arizonae	N/A	6597	96418
16693	SAL_IA6995AA	PNUSAS008656	IIIa	S. arizonae	N/A	27637	64248
17094	SAL_MA5928AA	298752	IIIa	S. arizonae	N/A	26438	97112
16588	SAL_FA9600AA	VA-WGS-00477	IIIa	S. arizonae	N/A	28350	45471
12828	SAL_DA3229AA	AZ-TG74804	IIIa	S. arizonae	N/A	28350	11403
12851	SAL_GA3710AA	BCW_2088	IIIa	S. arizonae	N/A	28350	42385
13904	SAL_DA7060AA	FL-NRM022	IIIa	S. arizonae	N/A	27673	15958
16594	SAL_FA9160AA	CVM N38891	IIIa	S. arizonae	N/A	28350	46319
17015	SAL_MA2355AA	362754	IIIa	S. arizonae	N/A	1435	93876
16101	SAL_GA9629AA	01-0089	IIIa	S. arizonae	N/A	65591	96420
12648	SAL_GA3758AA	409-85	IIIa	S. arizonae	N/A	28357	42346
16936	SAL_MA1974AA	298796	IIIa	S. arizonae	N/A	7936	93669
16821	SAL_JA7885AA	339486	IIIa	S. arizonae	N/A	7936	73491
16878	SAL_LA6392AA	MDP-12-00038	IIIa	S. arizonae	N/A	28394	88761
16547	SAL_EA9016AA	NY-N20003	IIIa	S. arizonae	N/A	28350	6038
16809	SAL_JA6848AA	355033	IIIa	S. arizonae	N/A	7936	72347
16396	SAL_HA8848AA	NCTC7299	IIIa	S. arizonae	N/A	26438	96461
17035	SAL_MA3969AA	369059	IIIa	S. arizonae	N/A	7936	95053
15392	SAL_DA9359AA	WAPHL-SAL-A00231	IIIa	S. arizonae	N/A	27673	13994
16488	SAL_CA5904AA	49701	IIIa	S. arizonae	N/A	1435	25301
16817	SAL_JA8166AA	348737	IIIa	S. arizonae	N/A	7936	73301
16959	SAL_MA1852AA	273600	IIIa	S. arizonae	N/A	7936	93402
16945	SAL_MA1923AA	272517	IIIa	S. arizonae	N/A	1435	93660
17063	SAL_MA5836AA	149300	IIIa	S. arizonae	N/A	1435	96892
15353	SAL_DA4362AA	WAPHL_SAL-A00414	IIIa	S. arizonae	N/A	27673	15958
16621	SAL_HA0252AA	PNUSAS003529	IIIa	S. arizonae	N/A	28703	96425
15359	SAL_DA5433AA	WAPHL_SAL-A00483	IIIa	S. arizonae	N/A	27673	17331
13915	SAL_CA8685AA	FL-NRM128	IIIa	S. arizonae	N/A	28350	22840
15388	SAL_EA2663AA	WAPHL_SAL-A00867	IIIa	S. arizonae	N/A	27673	11398
16963	SAL_MA1833AA	203620	IIIa	S. arizonae	N/A	1435	93380
16529	SAL_EA5966AA	MDH-2014-00737	IIIa	S. arizonae	N/A	1435	8639
16955	SAL_MA1863AA	123982	IIIa	S. arizonae	N/A	26438	93634
15376	SAL_CA8005AA	WAPHL_SAL-A00688	IIIa	S. arizonae	N/A	27673	23428
16942	SAL_MA1939AA	273608	IIIa	S. arizonae	N/A	7936	93669
17036	SAL_MA3964AA	109859	IIIa	S. arizonae	N/A	26482	95037
12853	SAL_GA3192AA	BCW_2233	IIIa	S. arizonae	N/A	28350	42819
16977	SAL_MA1774AA	273619	IIIa	S. arizonae	N/A	7936	93628
16395	SAL_HA8845AA	NCTC7295	IIIa	S. arizonae	N/A	N/A	58083
13232	SAL_EA0728AA	FAR0010	IIIa	S. arizonae	N/A	8010	96405
16994	SAL_MA2436AA	312132	IIIa	S. arizonae	N/A	1435	93785
16978	SAL_MA1773AA	207536	IIIa	S. arizonae	N/A	26438	93454
16460	SAL_CA2768AA	60159	IIIa	S. arizonae	N/A	26482	27989
15396	SAL_DA6883AA	WAPHL-SAL-A00395	IIIa	S. arizonae	N/A	27673	16114
16711	SAL_IA9799AA	PNUSAS010057	IIIa	S. arizonae	N/A	297	66649
16984	SAL_MA1743AA	271078	IIIa	S. arizonae	N/A	1435	93291
17016	SAL_MA2354AA	273583	IIIa	S. arizonae	N/A	7936	93301
12817	SAL_DA5380AA	AZ-TG74340	IIIa	S. arizonae	N/A	27673	17378
16750	SAL_JA5069AA	PNUSAS005689	IIIa	S. arizonae	N/A	3266	71014
15360	SAL_DA5370AA	WAPHL_SAL-A00484	IIIa	S. arizonae	N/A	27673	17388
17169	SAL_OA0445AA	481471	IIIa	S. arizonae	N/A	27184	109503
16958	SAL_MA1853AA	241777	IIIa	S. arizonae	N/A	1435	93232
16079	SAL_JA6424AA	356327	IIIa	S. arizonae	N/A	N/A	71267
16435	SAL_BA7995AA	31955	IIIa	S. arizonae	N/A	1435	31523
16917	SAL_MA2076AA	417381	IIIa	S. arizonae	N/A	7936	93356
16850	SAL_KA6337AA	PNUSAS019192	IIIa	S. arizonae	N/A	580	80629
16820	SAL_JA7930AA	350669	IIIa	S. arizonae	N/A	26482	73470
12852	SAL_GA1777AA	BCW_2090	IIIa	S. arizonae	N/A	28350	43917
15347	SAL_BA9255AA	WAPHL_SAL-A00003	IIIa	S. arizonae	N/A	1435	30590
13903	SAL_DA7125AA	FL-NRM020	IIIa	S. arizonae	N/A	27673	15906
14905	SAL_GA1771AA	N26928	IIIa	S. arizonae	N/A	28350	43922
16540	SAL_EA7603AA	48135	IIIa	S. arizonae	N/A	1435	7246
13595	SAL_FA7833AA	FDA00002752	IIIa	S. arizonae	N/A	9379	96449
16422	SAL_BA8319AA	73198	IIIa	S. arizonae	N/A	1435	31325
16536	SAL_EA7137AA	43893	IIIa	S. arizonae	N/A	1435	7690
16957	SAL_MA1861AA	190787	IIIa	S. arizonae	N/A	7936	93632
16361	SAL_NA5043AA	462002	IIIa	S. arizonae	N/A	28427	105027
17004	SAL_MA2392AA	271327	IIIa	S. arizonae	N/A	7936	93883
14474	SAL_DA1531AA	H124420619	IIIa	S. arizonae	N/A	1435	20404
11601	SAL_CA2540AA	21758	IIIa	S. arizonae	N/A	1435	28189
17046	SAL_MA4434AA	273575	IIIa	S. arizonae	N/A	7936	95227
16398	SAL_HA8851AA	NCTC7303	IIIa	S. arizonae	N/A	N/A	96462
16519	SAL_BA8590AA	68709	IIIa	S. arizonae	N/A	27184	31128
16921	SAL_MA2054AA	292969	IIIa	S. arizonae	N/A	1435	93731
15387	SAL_EA2659AA	WAPHL_SAL-A00866	IIIa	S. arizonae	N/A	28350	11401
16966	SAL_MA1823AA	107257	IIIa	S. arizonae	N/A	1435	93373
16560	SAL_FA4129AA	200658	IIIa	S. arizonae	N/A	7936	1830
16458	SAL_CA2502AA	89098	IIIa	S. arizonae	N/A	26438	28221
15386	SAL_EA2656AA	WAPHL_SAL-A00863	IIIa	S. arizonae	N/A	28350	11403
17010	SAL_MA2374AA	391108	IIIa	S. arizonae	N/A	7936	93868
16630	SAL_HA4668AA	13-3002	IIIa	S. arizonae	N/A	38778	53584
15385	SAL_EA2658AA	WAPHL_SAL-A00861	IIIa	S. arizonae	N/A	28350	11402
13162	SAL_BA1283AA	CVM-N14754	IIIa	S. arizonae	N/A	28350	36537
16418	SAL_CA4700AA	22236	IIIa	S. arizonae	N/A	1435	26306
16965	SAL_MA1826AA	337620	IIIa	S. arizonae	N/A	1435	93376
17000	SAL_MA2404AA	414442	IIIa	S. arizonae	N/A	1435	93767
16657	SAL_HA6146AA	PNUSAS005916	IIIa	S. arizonae	N/A	478	56787
16097	SAL_JA4396AA	So 105/13	IIIa	S. arizonae	N/A	N/A	70493
14902	SAL_GA3256AA	N23850	IIIa	S. arizonae	N/A	28350	42760
15151	SAL_EA9778AA	RSK2980	IIIa	S. arizonae	N/A	1435	96406
17026	SAL_MA4022AA	235131	IIIa	S. arizonae	N/A	1435	95026
12850	SAL_GA1778AA	BCW_2056	IIIa	S. arizonae	N/A	28350	43923
16898	SAL_MA2195AA	376340	IIIa	S. arizonae	N/A	7936	93214
13171	SAL_EA2962AA	CVM-N16403	IIIa	S. arizonae	N/A	28350	11152
16975	SAL_MA1789AA	391107	IIIa	S. arizonae	N/A	7936	93302
15374	SAL_CA8795AA	WAPHL_SAL-A00661	IIIa	S. arizonae	N/A	27547	22740
16768	SAL_JA5193AA	06-0818	IIIa	S. arizonae	N/A	48158	96673
16619	SAL_HA0057AA	FDA00010623	IIIa	S. arizonae	N/A	6609	96423
16480	SAL_CA5080AA	73543	IIIa	S. arizonae	N/A	1435	25984
16247	SAL_HA4663AA	13-2888	IIIa	S. arizonae	N/A	26438	53618
14380	SAL_DA1238AA	H121560569	IIIa	S. arizonae	N/A	1435	20672
16972	SAL_MA1799AA	273569	IIIa	S. arizonae	N/A	7936	93312
13268	SAL_DA6945AA	FAR0176	IIIa	S. arizonae	N/A	27479	96365
13918	SAL_CA8286AA	FL-NRM205	IIIa	S. arizonae	N/A	28350	23174
15146	SAL_EA9749AA	RKS2983	IIIa	S. arizonae	N/A	28357	96429
16953	SAL_MA1878AA	265289	IIIa	S. arizonae	N/A	1435	93246
12838	SAL_GA1814AA	BCW_1528	IIIa	S. arizonae	N/A	27637	43885
16135	SAL_MA1784AA	273592	IIIa	S. arizonae	N/A	7936	93301
17167	SAL_OA0441AA	481464	IIIa	S. arizonae	N/A	27184	109501
17042	SAL_MA4445AA	325536	IIIa	S. arizonae	N/A	1435	95202
13913	SAL_CA8694AA	FL-NRM120	IIIa	S. arizonae	N/A	28350	22831
17006	SAL_MA2382AA	176330	IIIa	S. arizonae	N/A	1435	93866
16913	SAL_MA2103AA	341407	IIIa	S. arizonae	N/A	7936	93181
17148	SAL_NA5066AA	440148	IIIa	S. arizonae	N/A	7936	105045
16598	SAL_FA8797AA	CVM N29355	IIIa	S. arizonae	N/A	28350	47108
17038	SAL_MA3957AA	273587	IIIa	S. arizonae	N/A	7936	93312
17029	SAL_MA4009AA	364557	IIIa	S. arizonae	N/A	7936	95081
16905	SAL_MA2138AA	311439	IIIa	S. arizonae	N/A	38778	93162
16929	SAL_MA2027AA	265776	IIIa	S. arizonae	N/A	1435	93273
14920	SAL_BA8919AA	NY_FSL S10-1446	IIIa	S. arizonae	N/A	28703	30854
17177	SAL_OA1862AA	482136	IIIa	S. arizonae	N/A	27184	NaN
14906	SAL_GA1756AA	N31835	IIIa	S. arizonae	N/A	28350	43935
16974	SAL_MA1791AA	418874	IIIa	S. arizonae	N/A	1435	93303
16904	SAL_MA2144AA	395477	IIIa	S. arizonae	N/A	7936	93199
17122	SAL_NA5008AA	461967	IIIa	S. arizonae	N/A	1435	104993
17159	SAL_NA5086AA	454841	IIIa	S. arizonae	N/A	1435	105063
16400	SAL_HA8853AA	NCTC7306	IIIa	S. arizonae	N/A	N/A	58075
16399	SAL_HA8852AA	NCTC7304	IIIa	S. arizonae	N/A	N/A	96463
16995	SAL_MA2425AA	138399	IIIa	S. arizonae	N/A	1435	93871
12839	SAL_GA3872AA	BCW_1532	IIIa	S. arizonae	N/A	28395	42261
16525	SAL_BA7532AA	96937	IIIa	S. arizonae	N/A	1435	31782
16629	SAL_HA4670AA	12-2393	IIIa	S. arizonae	N/A	1435	54586
14369	SAL_DA1412AA	H120920351	IIIa	S. arizonae	N/A	7936	20511
16740	SAL_JA4481AA	201610104	IIIa	S. arizonae	N/A	1435	74147
16988	SAL_MA1728AA	327927	IIIa	S. arizonae	N/A	26438	93450
16915	SAL_MA2082AA	412160	IIIa	S. arizonae	N/A	28427	93367
16573	SAL_GA3366AA	BCW_2622	IIIa	S. arizonae	N/A	41107	96480
16451	SAL_CA1629AA	12143	IIIa	S. arizonae	N/A	26438	28840
12630	SAL_GA3759AA	346-86	IIIa	S. arizonae	N/A	1435	42345
16777	SAL_JA6570AA	2011K-0924	IIIa	S. arizonae	N/A	8059	71146
13919	SAL_CA8229AA	FL-NRM224	IIIa	S. arizonae	N/A	28350	23227
16935	SAL_MA1976AA	197114	IIIa	S. arizonae	N/A	1435	93595
16922	SAL_MA2053AA	273629	IIIa	S. arizonae	N/A	7936	93330
14614	SAL_DA3038AA	IEH-NGS-SAL-01321	IIIa	S. arizonae	N/A	8383	96386
16470	SAL_CA3889AA	84470	IIIa	S. arizonae	N/A	1435	27009
16403	SAL_HA8857AA	NCTC7323	IIIa	S. arizonae	N/A	N/A	96466
16985	SAL_MA1739AA	420665	IIIa	S. arizonae	N/A	38778	93417
16530	SAL_EA6921AA	53083	IIIa	S. arizonae	N/A	7936	7891
13908	SAL_CA8826AA	FL-NRM112	IIIa	S. arizonae	N/A	28350	11403
16455	SAL_CA2337AA	31663	IIIa	S. arizonae	N/A	1435	28362
16326	SAL_MA3997AA	244410	IIIa	S. arizonae	N/A	7936	93301
17130	SAL_NA5023AA	461981	IIIa	S. arizonae	N/A	26438	105009
16907	SAL_MA2131AA	215115	IIIa	S. arizonae	N/A	1435	93192
16924	SAL_MA2051AA	249351	IIIa	S. arizonae	N/A	1435	93730
16316	SAL_MA2219AA	208938	IIIa	S. arizonae	N/A	27184	93220
13229	SAL_DA4978AA	Ewing 102	IIIa	S. arizonae	N/A	6741	96394
16869	SAL_LA0557AA	I2017010310-6	IIIa	S. arizonae	N/A	1435	83810
16999	SAL_MA2407AA	170470	IIIa	S. arizonae	N/A	7936	93777
15368	SAL_DA2205AA	WAPHL_SAL-A00590	IIIa	S. arizonae	N/A	28350	11403
16406	SAL_HA8865AA	NCTC8297	IIIa	S. arizonae	N/A	1492	58063
17013	SAL_MA2368AA	353849	IIIa	S. arizonae	N/A	7936	93878
13907	SAL_CA8806AA	FL-NRM108	IIIa	S. arizonae	N/A	28350	22729
15367	SAL_CA7988AA	WAPHL_SAL-A00587	IIIa	S. arizonae	N/A	28350	23445
16971	SAL_MA1805AA	146101	IIIa	S. arizonae	N/A	7936	93491
12084	SAL_CA5190AA	74284	IIIa	S. arizonae	N/A	28421	96381
16166	SAL_BA1521AA	5335/86	IIIa	S. arizonae	N/A	28357	36353
16410	SAL_CA1684AA	13403	IIIa	S. arizonae	N/A	1435	28787
16622	SAL_HA0847AA	FDA00010737	IIIa	S. arizonae	N/A	N/A	96439
16454	SAL_CA2235AA	9159	IIIa	S. arizonae	N/A	1435	28452
15395	SAL_DA8069AA	WAPHL-SAL-A00364	IIIa	S. arizonae	N/A	27673	15138
13912	SAL_CA8843AA	FL-NRM119	IIIa	S. arizonae	N/A	28350	22697
16136	SAL_CA2712AA	63618	IIIa	S. arizonae	N/A	1435	28035
12755	SAL_GA3757AA	98-84	IIIa	S. arizonae	N/A	27673	42347
16535	SAL_EA7132AA	18571	IIIa	S. arizonae	N/A	1435	7693
13246	SAL_DA9619AA	FAR0062	IIIa	S. arizonae	N/A	27637	13769
16926	SAL_MA2037AA	305207	IIIa	S. arizonae	N/A	1435	93317
16841	SAL_KA2567AA	PNUSAS004612	IIIa	S. arizonae	N/A	26482	97711
17044	SAL_MA4439AA	259247	IIIa	S. arizonae	N/A	38778	95232
13911	SAL_CA8767AA	FL-NRM115	IIIa	S. arizonae	N/A	28350	22766
15384	SAL_EA2654AA	WAPHL_SAL-A00860	IIIa	S. arizonae	N/A	28350	11403
13136	SAL_EA2100AA	CVM N52058	IIIa	S. arizonae	N/A	7628	96410
17113	SAL_MA6840AA	ADRDL-1581	IIIa	S. arizonae	N/A	N/A	98554
16807	SAL_JA5599AA	335254	IIIa	S. arizonae	N/A	1435	71886
16990	SAL_MA2456AA	241771	IIIa	S. arizonae	N/A	26438	93815
16478	SAL_CA4649AA	89995	IIIa	S. arizonae	N/A	1435	26349
16492	SAL_CA6159AA	50124	IIIa	S. arizonae	N/A	1435	25075
15334	SAL_EA6754AA	VA-WGS-00482	IIIa	S. arizonae	N/A	28350	8029
16397	SAL_HA8849AA	NCTC7302	IIIa	S. arizonae	N/A	N/A	96460
14903	SAL_GA3241AA	N26626	IIIa	S. arizonae	N/A	28350	42776
16987	SAL_MA1727AA	273607	IIIa	S. arizonae	N/A	7936	93414
16088	SAL_JA4420AA	9813/08	IIIa	S. arizonae	N/A	N/A	70546
16780	SAL_JA6565AA	2015K-0038	IIIa	S. arizonae	N/A	38778	71169
16467	SAL_CA3429AA	67552	IIIa	S. arizonae	N/A	1435	27420
16681	SAL_IA3204AA	285917	IIIa	S. arizonae	N/A	26438	61440
16463	SAL_CA3204AA	61840	IIIa	S. arizonae	N/A	28427	27618
13916	SAL_CA8707AA	FL-NRM129	IIIa	S. arizonae	N/A	28350	22819
15366	SAL_DA2461AA	WAPHL_SAL-A00582	IIIa	S. arizonae	N/A	28350	19641
16691	SAL_IA6495AA	PNUSAS008103	IIIa	S. arizonae	N/A	7936	96521
16979	SAL_MA1772AA	312841	IIIa	S. arizonae	N/A	1435	93490
14448	SAL_DA1033AA	H123760530	IIIa	S. arizonae	N/A	1435	20868
15362	SAL_DA4055AA	WAPHL_SAL-A00506	IIIa	S. arizonae	N/A	27673	96388
16960	SAL_MA1846AA	205611	IIIa	S. arizonae	N/A	1435	93228
13909	SAL_CA8834AA	FL-NRM113	IIIa	S. arizonae	N/A	28350	22704
16368	SAL_OA0446AA	481472	IIIa	S. arizonae	N/A	60260	109505
16956	SAL_MA1862AA	273636	IIIa	S. arizonae	N/A	1435	93633
16452	SAL_CA2057AA	69919	IIIa	S. arizonae	N/A	1435	28603
16446	SAL_CA0053AA	25011	IIIa	S. arizonae	N/A	26438	29950
16702	SAL_IA8854AA	PNUSAS008376	IIIa	S. arizonae	N/A	27184	96536
16940	SAL_MA1945AA	149314	IIIa	S. arizonae	N/A	1435	93678
17049	SAL_MA5797AA	100488	IIIa	S. arizonae	N/A	28497	96836
16954	SAL_MA1870AA	100729	IIIa	S. arizonae	N/A	27184	93636
13269	SAL_DA6976AA	FAR0179	S.bongori	S.bongori	N/A	27193	16031
16100	SAL_GA3148AA	RKS3049_61-85	S.bongori	S.bongori	N/A	65590	96455
16206	SAL_DA7766AA	46082E21	S.bongori	S.bongori	N/A	27195	15421
16221	SAL_GA3147AA	RKS3051_235-87	S.bongori	S.bongori	N/A	45528	42866
16267	SAL_JA5213AA	2014K-0331	S.bongori	S.bongori	N/A	34271	96641
16392	SAL_HA8836AA	NCTC12419	S.bongori	S.bongori	N/A	26158	58092
16570	SAL_GA3861AA	BCW_1554	S.bongori	S.bongori	N/A	6363	42270
16771	SAL_JA6585AA	85-0051	S.bongori	S.bongori	N/A	34226	96644
16269	SAL_JA5230AA	2010K-1196	S.bongori	S.bongori	N/A	28754	96637
16449	SAL_CA0655AA	CEIM 44847	S.bongori	S.bongori	N/A	27196	29465
15140	SAL_CA0623AA	RKI-1373	S.bongori	S.bongori	N/A	28753	29492
16549	SAL_EA9763AA	RKS3044	S.bongori	S.bongori	N/A	8750	5479
14904	SAL_EA9772AA	N268-08	S.bongori	S.bongori	N/A	31255	5470
16587	SAL_GA1781AA	1308-83	S.bongori	S.bongori	N/A	6362	43915
16222	SAL_GA3149AA	RKS304_601-84	S.bongori	S.bongori	N/A	27194	42864
13799	SAL_FA0906AA	FDA00009878	S.bongori	S.bongori	N/A	34270	4531
16274	SAL_JA6559AA	08-1209	S.bongori	S.bongori	N/A	64090	96670
16223	SAL_GA3278AA	824-67	S.bongori	S.bongori	N/A	41129	42737
16265	SAL_JA0617AA	PNUSAS003362	S.bongori	S.bongori	N/A	41566	96577
12887	SAL_CA0643AA	CDC-2703-76	S.bongori	S.bongori	N/A	28751	29473
12049	SAL_BA8870AA	72285	S.bongori	S.bongori	N/A	28755	30893
16569	SAL_GA3862AA	BCW_1552	S.bongori	S.bongori	N/A	6364	42269
13189	SAL_DA5347AA	DRS013882	S.bongori	S.bongori	N/A	28749	17409
16109	SAL_GA3655AA	117-86	S.bongori	S.bongori	N/A	65595	42433
17142	SAL_NA5048AA	462008	S.bongori	S.bongori	N/A	28752	105035
16812	SAL_JA6978AA	CFSAN062803	S.bongori	S.bongori	N/A	65596	96674
17138	SAL_NA5039AA	461999	S.bongori	S.bongori	N/A	65554	105025
15971	SAL_NA5028AA	461984	S.bongori	S.bongori	N/A	65512	105014
15972	SAL_NA5025AA	461982	S.bongori	S.bongori	N/A	65513	105012
12139	SAL_BA6694AA	80330	S.bongori	S.bongori	N/A	26158	32409
16362	SAL_NA5050AA	463971	S.bongori	S.bongori	N/A	27196	105034
16224	SAL_GA3656AA	51-85	S.bongori	S.bongori	N/A	34226	42432
16499	SAL_DA4461AA	IP0224/66	S.bongori	S.bongori	N/A	N/A	18136
16814	SAL_JA6972AA	CFSAN001045	S.bongori	S.bongori	N/A	27194	96701
16090	SAL_JA4409AA	1387/73	S.bongori	S.bongori	N/A	N/A	70540
16503	SAL_DA4473AA	IP6031/93	S.bongori	S.bongori	N/A	N/A	18124
16448	SAL_CA0639AA	RKI-1593	S.bongori	S.bongori	N/A	N/A	29477
16572	SAL_GA3729AA	750-72	S.bongori	S.bongori	N/A	26158	42370
16021	SAL_MA5830AA	140234	S.bongori	S.bongori	N/A	65554	96887
16110	SAL_GA3728AA	2703-76	S.bongori	S.bongori	N/A	65596	42371
16095	SAL_JA4400AA	8031/93	S.bongori	S.bongori	N/A	N/A	70496
17135	SAL_NA5034AA	461994	S.bongori	S.bongori	N/A	26158	105019
16501	SAL_DA4467AA	IP4770/84	S.bongori	S.bongori	N/A	N/A	96361
16358	SAL_NA5027AA	461983	S.bongori	S.bongori	N/A	65513	105013
16548	SAL_EA9719AA	NCTC 12419	S.bongori	S.bongori	N/A	26158	96387
16353	SAL_MA5991AA	416185	S.bongori	S.bongori	N/A	28752	97195
16225	SAL_GA3727AA	2702-77	S.bongori	S.bongori	N/A	28750	42372
16415	SAL_CA0664AA	RKI-1397	S.bongori	S.bongori	N/A	26158	29458
16502	SAL_DA4470AA	IP6794/89	S.bongori	S.bongori	N/A	N/A	18127
16762	SAL_JA5204AA	02-0377	S.bongori	S.bongori	N/A	N/A	96661
16500	SAL_DA4462AA	IP1387/73	S.bongori	S.bongori	N/A	N/A	96392
16614	SAL_GA9240AA	FDA00010597	S.bongori	S.bongori	N/A	N/A	50067
16765	SAL_JA5197AA	92-0238	S.bongori	S.bongori	N/A	N/A	96640
17086	SAL_MA5908AA	267043	S.bongori	S.bongori	N/A	26158	97094
16493	SAL_CA6389AA	54049	S.bongori	S.bongori	N/A	28752	24869
13306	SAL_DA2028AA	FDA00000060	S.bongori	S.bongori	N/A	N/A	20003
12601	SAL_GA3654AA	2083-62	VI	VI	N/A	26067	42434
12603	SAL_GA3653AA	2131-71	VI	VI	N/A	40805	42435
12605	SAL_GA3660AA	232-84	VI	VI	N/A	7860	42428
12645	SAL_GA1721AA	396-83	VI	VI	N/A	41620	43971
12848	SAL_GA3860AA	BCW_1558	VI	VI	N/A	8084	28884
14055	SAL_DA3967AA	FNE0147	VI	VI	N/A	28282	18535
16964	SAL_MA1830AA	267048	VI	VI	N/A	7851	93461
12496	SAL_DA4983AA	1711K	VI	VI	N/A	7861	17720
12479	SAL_DA4559AA	1449K	VI	VI	N/A	26959	96391
16767	SAL_JA5195AA	68-4603	VI	VI	N/A	41619	71224
16827	SAL_KA0221AA	FDA00011927	VI	VI	N/A	4902	75048
16152	SAL_EA2899AA	FDA00001532	VI	VI	N/A	28225	11201
13620	SAL_CA9757AA	FDA00003139	VI	VI	N/A	28346	21972
14197	SAL_CA7665AA	FSF0145	VI	VI	N/A	28400	23725
16578	SAL_GA2464AA	BCW_1560	VI	VI	N/A	40804	43212
16220	SAL_GA2459AA	BCW_1584	VI	VI	N/A	41140	43215
16092	SAL_JA4408AA	1240K	VI	VI	N/A	N/A	70538
16579	SAL_GA2463AA	BCW_1561	VI	VI	N/A	7860	43213
12750	SAL_GA3661AA	973-77	VI	VI	N/A	40804	42427
12476	SAL_GA1719AA	1411-60	VI	VI	N/A	7851	43983
12633	SAL_GA1722AA	347-78	VI	VI	N/A	7861	43969
16766	SAL_JA5196AA	83-0396	VI	VI	N/A	41620	71218
16393	SAL_HA8831AA	NCTC12420	VI	VI	N/A	7851	58096
17137	SAL_NA5038AA	461997	VI	VI	N/A	7851	105026
11463	SAL_CA1579AA	1121	VI	VI	N/A	8084	28884
16268	SAL_JA5223AA	65-1363	VI	VI	N/A	26067	71058
16151	SAL_GA1810AA	BCW_1559	VI	VI	N/A	41619	43888
12470	SAL_GA3285AA	1363-65	VI	VI	N/A	26067	42732
17179	SAL_GA1770AA	N27403	I	VII	N/A	65594	43909
16108	SAL_MA2040AA	267055	IV	VII	N/A	65594	93222
17162	SAL_NA7699AA	15-27136_S6	IV	VII	N/A	N/A	107306
13892	SAL_DA8458AA	FL-MDD-382	VII	VII	N/A	27459	96401
16163	SAL_JA5192AA	2012K-0159	VII	VII	N/A	63682	71284
16164	SAL_JA6574AA	2013K-0230	VII	VII	N/A	63759	71132
12664	SAL_GA3744AA	5039-68	VII	VII	N/A	26094	42359
16552	SAL_FA1255AA	FDA00001290	VII	VII	N/A	N/A	96504
15147	SAL_DA5008AA	RKS3013	VII	VII	N/A	65594	17697
16883	SAL_LA6072AA	SARC16	VII	VII	N/A	26094	89532
16885	SAL_LA7583AA	SARC15	VII	VII	N/A	65594	89959
16577	SAL_GA2467AA	BCW_1551	VII	VII	N/A	26094	96474
12609	SAL_GA1787AA	2439-64	VII	VII	N/A	65594	43909
17184	SAL_KA6946AA	PNUSAS018322		VII	N/A	26094	80763
17181	SAL_JA6699AA	PNUSAS013098		VII	N/A	26094	72527
17183	SAL_KA5849AA	PNUSAS017677		VII	N/A	26094	80299
17186	SAL_NA5383AA	PNUSAS030379		VII	N/A	26094	105228
17178	SAL_DA8710AA	FL-MDD-154		VII	N/A	26094	14568
17180	SAL_JA0205AA	PNUSAS010392		VII	N/A	26094	66990
17182	SAL_KA0784AA	PNUSAS015612		VII	N/A	26094	75426
13894	SAL_DA8447AA	FL-MDD-392		VII	N/A	26094	14800
17185	SAL_NA5372AA	PNUSAS030380		VII	N/A	26094	105228
16111	SAL_JA5200AA	85-0120	novel_subspecies_A	VIII	N/A	65637	96639
16141	SAL_BA7509AA	9670/06	novel_subspecies_A	VIII	N/A	7884	31793
16142	SAL_DA5013AA	2193/78	novel_subspecies_A	VIII	N/A	7855	17692
15989	SAL_MA5962AA	362814	II	X	N/A	65527	97176
15967	SAL_NA5047AA	462007	II	X	N/A	65508	105033
17133	SAL_NA5031AA	461988	II	X	N/A	28527	105020
17129	SAL_NA5022AA	461977	II	X	N/A	28527	105010
17112	SAL_MA6041AA	1315K	II	X	N/A	28527	96982
12856	SAL_GA3548AA	BCW_2788	II	X	N/A	28527	42515
16161	SAL_NA5014AA	461971	II	X	N/A	28527	105004
16146	SAL_OA0444AA	481467	II	X	N/A	28527	109502
16162	SAL_OA0448AA	481473	II	X	N/A	65508	109519
17108	SAL_MA5961AA	361801	II	X	N/A	65527	97173
16160	SAL_MA5883AA	242410	II	X	N/A	60972	97081
9629	SAL_DA1087AA	H124040549	novel_subspecies_C	X	N/A	8096	20816
12469	SAL_DA5012AA	1351K	novel_subspecies_C	X	N/A	7854	17693
16145	SAL_DA4996AA	1423K	novel_subspecies_C	X	N/A	7864	17708
16159	SAL_DA4564AA	1048-61/256	novel_subspecies_C	X	N/A	7783	96345
16521	SAL_CA0801AA	52987	novel_subspecies_C	X	N/A	28527	96414
12478	SAL_DA4990AA	1425K	novel_subspecies_C	X	N/A	7751	96325
16080	SAL_JA5227AA	08-2179	novel_subspecies_C	X	N/A	63462	71056
16686	SAL_IA5387AA	15L-2030		X	N/A	60972	63150
12480	SAL_DA4561AA	1465K	II	XI	N/A	3625	18047
16147	SAL_EA2466AA	FDA00001960	II	XI	N/A	3625	11556
16148	SAL_MA5907AA	267042	II	XI	N/A	65537	97098
