# Supplementary material for: An evaluation of the species and subspecies of the genus Salmonella with whole genome sequence data: Proposal of type strains and epithets for novel S. enterica subspecies VII, VIII, IX, X and XI
Source: Genomics. 2021 Sep;113(5):3152–62. doi: 10.1016/j.ygeno.2021.07.003 (PMC8426187; doi:10.1016/j.ygeno.2021.07.003)
Supplement: Supplementary Table 2 — Table of all datasets used for each analysis. A table of all of the isolates that were used in analyses which involved a subset of all of the isolates and which dataset they belong. Both pubMLST and Enterobase Ids are provided for users to be able to locate isolates in either database. Analysis subspecies is also indicated. [file mmc6.xlsx]

## Sheet: Sheet1
Enterobase_ID	PubMLST_ID	Enterobase_Name	Analysis_Subspecies	Dataset A	Dataset B	Dataset C	Dataset D	Dataset E
SAL_BA7457AA	16167	26654	I	Yes	Yes
SAL_CA2258AA	16183	13404	I	Yes	Yes
SAL_CA3619AA	16190	9167	I	Yes	Yes
SAL_EA6928AA	16207	29946	I	Yes	Yes
SAL_DA1810AA	17235	H122920446	I	Yes	Yes
SAL_CA2318AA	17298	14863	I	Yes	Yes
SAL_JA6918AA	17326	356299	I	Yes	Yes
SAL_JA7969AA	16278	337048	I	Yes
SAL_EA7313AA	16208	29938	I	Yes
SAL_EA7729AA	17303	97268	I	Yes
SAL_KA2494AA	16282	133980	I	Yes
SAL_CA2627AA	17199	99768	I	Yes
SAL_DA0815AA	17226	H132400685	I	Yes
SAL_CA6605AA	17256	63512	I	Yes
SAL_CA4347AA	16192	91290	I	Yes
SAL_FA4371AA	16212	164922	I	Yes
SAL_IA1687AA	16257	285903	I	Yes
SAL_EA7561AA	17372	15200	I	Yes
SAL_DA1184AA	17373	H122780767	I	Yes
SAL_JA5486AA	16385	335537	I	Yes
SAL_IA1180AA	16254	287564	I	Yes
SAL_DA0832AA	16379	H124620579	I	Yes
SAL_CA4294AA	17232	60120	I	Yes
SAL_CA3444AA	16188	61838	I	Yes
SAL_CA6401AA	17364	46623	I	Yes
SAL_DA0678AA	17275	H124580295	I	Yes
SAL_EA7619AA	16209	82005	I	Yes
SAL_EA7726AA	16382	99067	I	Yes
SAL_JA6414AA	16272	347986	I	Yes
SAL_CA5975AA	17258	63506	I	Yes
SAL_CA5469AA	16378	80318	I	Yes
SAL_JA6864AA	16275	335561	I	Yes
SAL_JA5555AA	17321	352062	I	Yes
SAL_CA6070AA	17305	57656	I	Yes
SAL_FA4666AA	16213	107122	I	Yes
SAL_DA0740AA	16200	H123100307	I	Yes
SAL_IA3180AA	16384	188186	I	Yes
SAL_CA1982AA	16181	65001	I	Yes
SAL_CA4311AA	17294	9253	I	Yes
SAL_CA3360AA	17281	3759	I	Yes
SAL_BA9375AA	17192	43422	I	Yes
SAL_CA4987AA	16195	79093	I	Yes
SAL_CA2835AA	17227	63908	I	Yes
SAL_IA3220AA	16259	159643	I	Yes
SAL_JA8426AA	16280	364145	I	Yes
SAL_CA4831AA	16377	6460	I	Yes
SAL_DA1198AA	16203	H124020492	I	Yes
SAL_CA4603AA	17253	91255	I	Yes
SAL_CA1718AA	17288	72282	I	Yes
SAL_BA9341AA	16372	37779	I	Yes
SAL_DA0994AA	16380	H124640548	I	Yes
SAL_IA3409AA	16260	253793	I	Yes
SAL_CA2201AA	16182	14140	I	Yes
SAL_MA1047AA	16288	311207	I	Yes
SAL_CA6808AA	17330	44728	I	Yes
SAL_BA8752AA	17241	13832	I	Yes
SAL_CA6343AA	17225	48218	I	Yes
SAL_FA3779AA	17369	140599	I	Yes
SAL_LA0523AA	17317	318585	I	Yes
SAL_CA3509AA	16376	3768	I	Yes
SAL_EA7943AA	16210	15225	I	Yes
SAL_CA4298AA	16191	32547	I	Yes
SAL_BA9990AA	17233	32387	I	Yes
SAL_BA7669AA	16171	69280	I	Yes
SAL_CA0813AA	16177	42165	I	Yes
SAL_JA7775AA	16074	337027	I	Yes
SAL_CA0372AA	16175	50326	I	Yes
SAL_CA4146AA	17259	95033	I	Yes
SAL_CA2092AA	17203	53003	I	Yes
SAL_CA5964AA	17287	48278	I	Yes
SAL_FA4906AA	17216	218455	I	Yes
SAL_CA0227AA	17274	63597	I	Yes
SAL_DA0975AA	16201	H123020533	I	Yes
SAL_KA2497AA	16283	248577	I	Yes
SAL_IA1493AA	16255	253790	I	Yes
SAL_FA4180AA	16211	113077	I	Yes
SAL_CA2726AA	16185	50853	I	Yes
SAL_IA1570AA	16256	287563	I	Yes
SAL_JA6492AA	16387	366333	I	Yes
SAL_JA8152AA	16388	370015	I	Yes
SAL_CA5562AA	16196	73549	I	Yes
SAL_EA6965AA	17352	1851	I	Yes
SAL_CA5115AA	17222	69699	I	Yes
SAL_JA6312AA	16386	343983	I	Yes
SAL_BA9752AA	17345	94091	I	Yes
SAL_FA4431AA	17264	114078	I	Yes
SAL_DA1787AA	17230	H121640412	I	Yes
SAL_JA5702AA	16270	352775	I	Yes
SAL_LA1411AA	16285	211756	I	Yes
SAL_CA2942AA	16186	22251	I	Yes
SAL_MA1072AA	16066	390062	I	Yes
SAL_KA6161AA	16070	391115	I	Yes
SAL_IA1864AA	16258	285701	I	Yes
SAL_LA0866AA	16284	280350	I	Yes
SAL_CA5839AA	17359	71544	I	Yes
SAL_HA8868AA	17191	M328 / NCTC20044	I			Yes (primary)
SAL_EA1136AA	17190	M326 / NCTC20107	I			Yes (secondary)
SAL_EA0857AA	17189	NCTC12416	I			Yes (secondary)
SAL_LA7284AA	16132	155636	I				Yes (primary)
SAL_EA7067AA	16130	15254	I				Yes (secondary)
SAL_BA9941AA	16131	69935	I				Yes (secondary)
SAL_JA5399AA	18436	369993	I					Yes
SAL_NA8280AA	18437	455108	I					Yes
SAL_MA5841AA	17172	154852	I/II					Yes
SAL_GA3284AA	12643	391-66	II	Yes	Yes
SAL_EA2882AA	13335	FDA00000353	II	Yes	Yes
SAL_BA8276AA	13852	FL_FLDACS-06813	II	Yes	Yes
SAL_MA5873AA	16006	216963	II	Yes	Yes
SAL_GA3751AA	16229	2589-65	II	Yes	Yes
SAL_LA2345AA	16870	FDA00000837	II	Yes	Yes
SAL_MA5944AA	17101	319688	II	Yes	Yes
SAL_HA5529AA	16133	12-2222	II	Yes			Yes (primary)
SAL_MA5945AA	17102	320213	II	Yes
SAL_DA4989AA	16507	4045/83	II	Yes
SAL_DA4372AA	14194	FSF0141	II	Yes
SAL_MA5978AA	15986	387072	II	Yes
SAL_DA1039AA	14411	H122900461	II	Yes
SAL_MA5905AA	16001	266999	II	Yes
SAL_BA9883AA	16424	Ke416-sc-2012-07-27T11:53:18Z-1458272	II	Yes
SAL_CA0156AA	11943	63697	II	Yes
SAL_MA5974AA	15987	385885	II	Yes
SAL_IA0403AA	16678	PNUSAS007357	II	Yes
SAL_CA3352AA	11684	31943	II	Yes
SAL_MA5882AA	16339	240210	II	Yes
SAL_GA3875AA	12835	BCW_1521	II	Yes
SAL_FA8192AA	16564	FDA00003146	II	Yes
SAL_DA4987AA	16205	1268/72	II	Yes
SAL_JA5198AA	16764	2016K-0241	II	Yes
SAL_MA5808AA	16027	106551	II	Yes
SAL_DA6350AA	14006	FMA0188	II	Yes
SAL_CA3582AA	12195	85748	II	Yes
SAL_JA4411AA	16091	9760/07	II	Yes
SAL_MA5970AA	15988	376031	II	Yes
SAL_DA8095AA	13256	FAR0103	II	Yes
SAL_MA5912AA	16000	267054	II	Yes
SAL_MA5983AA	15984	399502	II	Yes
SAL_MA5798AA	16028	101322	II	Yes
SAL_MA5986AA	15983	402752	II	Yes
SAL_FA7289AA	13819	FDA00010203	II	Yes
SAL_GA3283AA	12632	3475-67	II	Yes
SAL_MA5954AA	15991	337019	II	Yes
SAL_GA9637AA	16243	CFSAN001010	II	Yes
SAL_HA2673AA	16651	FDA00010793	II	Yes
SAL_MA5876AA	16007	224044	II	Yes
SAL_MA5939AA	15994	315672	II	Yes
SAL_EA7838AA	11579	18573	II	Yes
SAL_GA3755AA	12649	42-87	II	Yes
SAL_FA9273AA	16593	CFSAN047003	II	Yes
SAL_BA8274AA	13853	FL_FLDACS-06923	II	Yes
SAL_MA5840AA	17064	153131	II	Yes
SAL_GA9071AA	16612	TX-ACF1601760	II	Yes
SAL_IA7796AA	16698	FDA00002991	II	Yes
SAL_DA8117AA	13249	FAR0083	II	Yes
SAL_MA5838AA	16017	151059	II	Yes
SAL_MA5860AA	16011	190770	II	Yes
SAL_MA5952AA	15990	327178	II	Yes
SAL_MA5924AA	17092	287584	II	Yes
SAL_IA8901AA	16264	FDA00001467	II	Yes
SAL_MA5858AA	17071	18507	II	Yes
SAL_MA5870AA	16009	209954	II	Yes
SAL_GA3874AA	12836	BCW_1523	II	Yes
SAL_MA5919AA	17089	278094	II	Yes
SAL_MA5846AA	17067	159882	II	Yes
SAL_DA0772AA	14371	H121060585	II	Yes
SAL_MA3023AA	17022	FDA00001074	II	Yes
SAL_BA9837AA	16423	Ke439-sc-2012-07-27T11:53:36Z-1458295	II	Yes
SAL_MA5949AA	17103	320980	II	Yes
SAL_MA5968AA	16348	374606	II	Yes
SAL_MA5910AA	16003	267050	II	Yes
SAL_FA6411AA	13672	FDA00003943	II	Yes
SAL_HA5563AA	16647	L00285-15	II	Yes
SAL_OA1859AA	17174	482134	II	Yes
SAL_MA5823AA	16023	122284	II	Yes
SAL_BA1522AA	12471	1369-73	II	Yes
SAL_JA5212AA	16757	2015K-0156	II	Yes
SAL_MA5937AA	17098	313864	II	Yes
SAL_EA9347AA	14542	I2016000382	II	Yes
SAL_GA3282AA	12622	313-87	II	Yes
SAL_MA5837AA	16019	149323	II	Yes
SAL_MA5852AA	17069	174684	II	Yes
SAL_MA5992AA	15981	416299	II	Yes
SAL_FA1233AA	16553	FDA00003231	II	Yes
SAL_DA1420AA	14333	H071000087	II	Yes
SAL_MA5886AA	17080	245093	II	Yes
SAL_DA5934AA	16514	CFSAN018512	II	Yes
SAL_CA4049AA	12047	72274	II	Yes
SAL_DA4132AA	16497	CFSAN023117	II	Yes
SAL_DA2030AA	13308	FDA00000074	II	Yes
SAL_BA1991AA	13559	FDA00002350	II	Yes
SAL_MA3846AA	17040	PNUSAS026607	II	Yes
SAL_HA6076AA	16654	FDA00000472	II	Yes
SAL_CA4083AA	11637	25223	II	Yes
SAL_EA7862AA	16542	43896	II	Yes
SAL_BA7502AA	16168	1767/76	II	Yes
SAL_DA9788AA	14022	FNE0061	II	Yes
SAL_IA4644AA	16683	PNUSAS008064	II	Yes
SAL_CA4136AA	16414	63624	II	Yes
SAL_EA7038AA	12270	97871	II	Yes
SAL_MA5906AA	17085	267001	II	Yes
SAL_MA5942AA	15993	318584	II	Yes
SAL_JA6539AA	16787	2015K-0327	II	Yes
SAL_MA5925AA	17093	288900	II	Yes
SAL_MA5816AA	17057	115985	II	Yes
SAL_HA8861AA	16394	NCTC5773	II			Yes (primary)
SAL_HA8877AA	16405	NCTC8273	II			Yes (secondary)
SAL_NA5036AA	16134	461993	II				Yes (secondary)
SAL_MA5896AA	16341	257384	II					Yes
SAL_NA5078AA	15963	446615	II					Yes
SAL_BA7507AA	16169	105/65	II/XI/Novel	Yes	Yes
SAL_MA2158AA	16057	353888	IIIb	Yes	Yes
SAL_MA1872AA	16063	387133	IIIb	Yes	Yes
SAL_MA5802AA	16329	103623	IIIb	Yes	Yes
SAL_CA2481AA	16456	45569	IIIb	Yes	Yes
SAL_CA3389AA	16466	13434	IIIb	Yes	Yes
SAL_GA5427AA	16597	CFSAN042344	IIIb	Yes	Yes
SAL_JA0117AA	16717	PNUSAS009809	IIIb	Yes	Yes
SAL_HA8882AA	16373	NCTC10047	IIIb	Yes		Yes (secondary)
SAL_OA0437AA	16366	481460	IIIb	Yes
SAL_JA4419AA	16082	4661-67/343	IIIb	Yes
SAL_DA8576AA	14137	FSE0035	IIIb	Yes
SAL_MA2001AA	16045	408638	IIIb	Yes
SAL_EA6977AA	16532	20908	IIIb	Yes
SAL_BA3015AA	14921	NY_FSL S10-1628	IIIb	Yes
SAL_MA1952AA	16300	313304	IIIb	Yes
SAL_DA9786AA	14782	MDH-2013-00063	IIIb	Yes
SAL_MA5821AA	17059	120311	IIIb	Yes
SAL_KA4689AA	16845	PNUSAS017339	IIIb	Yes
SAL_MA2123AA	16910	336953	IIIb	Yes
SAL_MA2201AA	16073	235124	IIIb	Yes
SAL_JA6548AA	16786	2015K-1396	IIIb	Yes
SAL_KA8229AA	16861	PNUSAS018518	IIIb	Yes
SAL_MA4013AA	16327	294779	IIIb	Yes
SAL_JA0479AA	16729	ADRDL-1047	IIIb	Yes
SAL_JA9467AA	16826	PNUSAS014886	IIIb	Yes
SAL_OA0447AA	17170	481465	IIIb	Yes
SAL_JA8030AA	16818	335274	IIIb	Yes
SAL_FA7309AA	16214	MS150328	IIIb	Yes
SAL_BA7455AA	12250	95008	IIIb	Yes
SAL_DA3630AA	12933	CFSAN008697	IIIb	Yes
SAL_JA5988AA	16801	341279	IIIb	Yes
SAL_CA2984AA	16425	65117	IIIb	Yes
SAL_MA2336AA	17018	428149	IIIb	Yes
SAL_CA1249AA	11783	45588	IIIb	Yes
SAL_MA1891AA	16296	429170	IIIb	Yes
SAL_GA7008AA	16234	CFSAN045036	IIIb	Yes
SAL_MA2067AA	16304	249398	IIIb	Yes
SAL_MA1829AA	16292	260052	IIIb	Yes
SAL_BA2248AA	13543	FDA00002233	IIIb	Yes
SAL_GA2085AA	16583	BCW_3055	IIIb	Yes
SAL_HA6267AA	16661	PNUSAS005071	IIIb	Yes
SAL_CA1587AA	12397	01-0170	IIIb	Yes
SAL_MA4452AA	16328	FDA00000985	IIIb	Yes
SAL_MA5827AA	16022	134005	IIIb	Yes
SAL_GA2081AA	16584	BCW_3059	IIIb	Yes
SAL_GA1619AA	12454	11-01854	IIIb	Yes
SAL_JA5967AA	16802	329858	IIIb	Yes
SAL_MA2062AA	16060	322462	IIIb	Yes
SAL_GA3760AA	12715	678-94	IIIb	Yes
SAL_HA4100AA	16652	CFSAN048268	IIIb	Yes
SAL_DA8672AA	14121	FNW19I17	IIIb	Yes
SAL_MA1802AA	16050	414733	IIIb	Yes
SAL_DA9655AA	14179	FSF0068	IIIb	Yes
SAL_MA1850AA	16293	273598	IIIb	Yes
SAL_GA7029AA	16603	CFSAN045015	IIIb	Yes
SAL_GA3868AA	16232	BCW_1539	IIIb	Yes
SAL_CA2746AA	16459	84418	IIIb	Yes
SAL_JA6350AA	16797	2016K-0001	IIIb	Yes
SAL_BA8062AA	12028	69909	IIIb	Yes
SAL_JA8104AA	16279	335240	IIIb	Yes
SAL_KA1973AA	16834	PNUSAS016723	IIIb	Yes
SAL_MA3955AA	16324	291777	IIIb	Yes
SAL_NA5061AA	17146	434314	IIIb	Yes
SAL_EA6993AA	11766	43885	IIIb	Yes
SAL_MA1859AA	16294	223586	IIIb	Yes
SAL_CA2899AA	12027	69906	IIIb	Yes
SAL_MA2102AA	16307	357755	IIIb	Yes
SAL_BA9267AA	16440	CFSAN002859	IIIb	Yes
SAL_MA5826AA	17060	128224	IIIb	Yes
SAL_BA8426AA	11733	38734	IIIb	Yes
SAL_HA4671AA	16628	10-2073	IIIb	Yes
SAL_DA1304AA	14530	H132860564	IIIb	Yes
SAL_DA5006AA	16511	4509-55/114	IIIb	Yes
SAL_GA3762AA	12486	159-87	IIIb	Yes
SAL_JA6521AA	16790	2011K-1683	IIIb	Yes
SAL_MA2083AA	16305	318602	IIIb	Yes
SAL_MA1909AA	16054	267053	IIIb	Yes
SAL_MA5864AA	17075	195719	IIIb	Yes
SAL_DA1696AA	15117	POR1-0022	IIIb	Yes
SAL_MA2036AA	16302	337090	IIIb	Yes
SAL_MA2137AA	16906	212752	IIIb	Yes
SAL_MA2110AA	16911	310036	IIIb	Yes
SAL_CA5288AA	11765	43409	IIIb	Yes
SAL_MA3962AA	17037	409963	IIIb	Yes
SAL_MA5839AA	16018	152454	IIIb	Yes
SAL_CA3218AA	16464	90468	IIIb	Yes
SAL_NA5053AA	16046	425656	IIIb	Yes
SAL_JA1172AA	16725	FDA00011457	IIIb	Yes
SAL_BA9335AA	11973	65339	IIIb	Yes
SAL_MA2357AA	16035	404728	IIIb	Yes
SAL_EA0362AA	16515	FL_EPI-049	IIIb	Yes
SAL_GA3869AA	12843	BCW_1538	IIIb	Yes
SAL_JA1106AA	16726	PNUSAS011249	IIIb	Yes
SAL_EA0576AA	13856	FL_FLDACS-12104	IIIb	Yes
SAL_MA1783AA	16051	304619	IIIb	Yes
SAL_CA1476AA	11631	25187	IIIb	Yes
SAL_KA5808AA	16849	PNUSAS018142	IIIb	Yes
SAL_JA1784AA	16731	PNUSAS011344	IIIb	Yes
SAL_MA4420AA	16030	259407	IIIb	Yes
SAL_BA9245AA	15348	WAPHL_SAL-A00009	IIIb	Yes
SAL_HA8897AA	16389	NCTC10060	IIIb			Yes (primary)
SAL_EA7795AA	16137	19651	IIIb				Yes (primary)
SAL_NA5067AA	16138	440799	IIIb				Yes (secondary)
SAL_NA5084AA	15962	453971	IIIb					Yes
SAL_NA5087AA	15960	458504	IIIb					Yes
SAL_HA8856AA	16402	NCTC7318	IV	Yes	Yes	Yes (secondary)
SAL_GA3279AA	12651	44-88	IV	Yes	Yes
SAL_BA6798AA	13596	FDA00002763	IV	Yes	Yes
SAL_JA4421AA	16085	1186/72	IV	Yes	Yes
SAL_CA1248AA	16413	83691	IV	Yes	Yes
SAL_GA8656AA	16608	PNUSAS003331	IV	Yes	Yes
SAL_IA9206AA	16710	PNUSAS009337	IV	Yes	Yes
SAL_NA5085AA	15959	453250	IV	Yes				Yes
SAL_NA5088AA	15958	458544	IV	Yes				Yes
SAL_MA1928AA	16055	229856	IV	Yes
SAL_MA4419AA	16032	227003	IV	Yes
SAL_CA5635AA	11990	66871	IV	Yes
SAL_KA0917AA	16833	PNUSAS015863	IV	Yes
SAL_JA4397AA	16738	1376K	IV	Yes
SAL_NA5017AA	17127	461975	IV	Yes
SAL_JA5205AA	16761	70-2387	IV	Yes
SAL_MA1753AA	16980	265857	IV	Yes
SAL_JA0318AA	16718	269	IV	Yes
SAL_KA2419AA	16842	PNUSAS014431	IV	Yes
SAL_CA8026AA	13403	FDA00000998	IV	Yes
SAL_GA3739AA	12602	208-86	IV	Yes
SAL_LA6303AA	16287	MDP-12-00012	IV	Yes
SAL_MA3952AA	16033	316290	IV	Yes
SAL_MA1636AA	16989	PNUSAS025745	IV	Yes
SAL_GA1783AA	12661	481-85	IV	Yes
SAL_DA3941AA	13295	FCC0209	IV	Yes
SAL_GA3733AA	16226	34-87	IV	Yes
SAL_MA2218AA	16064	385919	IV	Yes
SAL_DA0492AA	14367	H120880644	IV	Yes
SAL_GA8573AA	16607	PNUSAS003492	IV	Yes
SAL_IA9155AA	16709	PNUSAS010091	IV	Yes
SAL_IA8160AA	16699	ADRDL-970	IV	Yes
SAL_DA1666AA	14075	FNE0200	IV	Yes
SAL_LA4316AA	16873	PNUSAS021436	IV	Yes
SAL_JA1462AA	16721	ADRDL-1046	IV	Yes
SAL_KA9641AA	16865	PNUSAS020660	IV	Yes
SAL_JA4918AA	16748	CNSV-T1-MD09-10-RV-C	IV	Yes
SAL_GA3280AA	12654	4571-69	IV	Yes
SAL_JA0174AA	16715	PNUSAS010589	IV	Yes
SAL_MA2155AA	16903	425661	IV	Yes
SAL_JA5209AA	16759	08-0470	IV	Yes
SAL_EA1361AA	16527	NY_FSL S10-1821	IV	Yes
SAL_NA5018AA	16356	461973	IV	Yes
SAL_BA1504AA	13464	FDA00001306	IV	Yes
SAL_IA8800AA	16703	NSUOC-0242-W1H	IV	Yes
SAL_IA6232AA	16689	PNUSAS004341	IV	Yes
SAL_GA3738AA	12618	287-86	IV	Yes
SAL_JA6356AA	16796	2010K-1238	IV	Yes
SAL_IA7370AA	16262	FDA00003495	IV	Yes
SAL_FA5952AA	13471	FDA00001358	IV	Yes
SAL_JA6525AA	16788	2011K-1932	IV	Yes
SAL_DA8565AA	14134	FSE0024	IV	Yes
SAL_GA3746AA	12462	121-87	IV	Yes
SAL_NA5020AA	16357	461978	IV	Yes
SAL_DA4371AA	14195	FSF0142	IV	Yes
SAL_GA3736AA	16227	329-87	IV	Yes
SAL_NA5083AA	16365	452497	IV	Yes
SAL_GA3865AA	12846	BCW_1545	IV	Yes
SAL_CA9005AA	13356	FDA00000609	IV	Yes
SAL_GA3864AA	16231	BCW_1546	IV	Yes
SAL_GA1784AA	12474	139-85	IV	Yes
SAL_NA5010AA	15976	461966	IV	Yes
SAL_KA9357AA	16867	PNUSAS021238	IV	Yes
SAL_DA5467AA	13696	FDA00004292	IV	Yes
SAL_GA2472AA	16575	BCW_1542	IV	Yes
SAL_DA3695AA	12930	CFSAN008685	IV	Yes
SAL_MA2204AA	16065	416314	IV	Yes
SAL_IA2615AA	16682	PNUSAS007751	IV	Yes
SAL_DA1646AA	13371	FDA00000716	IV	Yes
SAL_JA4495AA	16747	201701591	IV	Yes
SAL_IA5017AA	16685	PNUSAS006885	IV	Yes
SAL_BA3554AA	12954	CFSAN024496	IV	Yes
SAL_DA8523AA	14131	FSE0003	IV	Yes
SAL_JA0157AA	16716	PNUSAS010597	IV	Yes
SAL_HA5559AA	16649	L00753-15	IV	Yes
SAL_KA1868AA	16836	PNUSAS014403	IV	Yes
SAL_DA5037AA	14017	FNE0033	IV	Yes
SAL_IA9909AA	16713	PNUSAS010467	IV	Yes
SAL_NA5077AA	15977	448171	IV	Yes
SAL_GA2470AA	16576	BCW_1548	IV	Yes
SAL_MA4023AA	16034	221659	IV	Yes
SAL_NA5041AA	16360	461998	IV	Yes
SAL_CA7310AA	13412	FDA00001045	IV	Yes
SAL_HA5565AA	16646	L00178-15	IV	Yes
SAL_CA5715AA	16485	78716	IV	Yes
SAL_IA7025AA	16692	FDA00011228	IV	Yes
SAL_FA5858AA	13449	FDA00001240	IV	Yes
SAL_DA1091AA	14444	H123660445	IV	Yes
SAL_JA6579AA	16775	Ar0026	IV	Yes
SAL_JA6549AA	16785	2015K-0472	IV	Yes
SAL_DA1631AA	13369	FDA00000702	IV	Yes
SAL_LA4390AA	16875	PNUSAS021472	IV	Yes
SAL_GA2528AA	12736	91-0492	IV	Yes
SAL_DA1115AA	14419	H123100333	IV	Yes
SAL_BA1877AA	13461	FDA00001286	IV	Yes
SAL_CA9673AA	16419	FDA00003723	IV	Yes
SAL_MA2175AA	16312	265850	IV	Yes
SAL_MA2142AA	16310	313211	IV	Yes
SAL_IA8701AA	16706	CFSAN057219	IV	Yes
SAL_DA0820AA	14378	H121440341	IV	Yes
SAL_HA8832AA	16391	NCTC12418	IV			Yes (primary)
SAL_NA5079AA	16139	450301	IV				Yes (primary)
SAL_FA8440AA	16140	FDA00001691	IV				Yes (secondary)
SAL_DA4558AA	16143	9505/04	IX	Yes	Yes		Yes (primary)
SAL_BA1880AA	15280	TX-ACF1402530	IX	Yes	Yes
SAL_MA6204AA	15979	PNUSAS027826	IX	Yes	Yes
SAL_CA7278AA	16155	FDA00001069	IX	Yes	Yes
SAL_DA4993AA	16158	8048/94	IX	Yes	Yes
SAL_HA8766AA	16668	PNUSAS006679	IX	Yes	Yes
SAL_JA5214AA	16756	08-0466	IX	Yes	Yes
SAL_MA5932AA	17095	306596	IX	Yes				Yes
SAL_MA5929AA	15996	304467	IX			Yes (primary)	Yes (secondary)	Yes
SAL_MA6203AA	16153	PNUSAS027830	IX			Yes (secondary)
SAL_CA6656AA	11853	53981	S. arizonae	Yes	Yes
SAL_FA1474AA	15051	PNUSAS001618	S. arizonae	Yes	Yes
SAL_CA5081AA	16481	80299	S. arizonae	Yes	Yes
SAL_HA5570AA	16644	L01323-14	S. arizonae	Yes	Yes
SAL_JA5229AA	16751	2014K-0612	S. arizonae	Yes	Yes
SAL_JA5831AA	16803	PNUSAS013200	S. arizonae	Yes	Yes
SAL_MA1940AA	16941	312138	S. arizonae	Yes	Yes
SAL_JA7066AA	16815	PNUSAS013746	S. arizonae	Yes
SAL_CA8023AA	15377	WAPHL_SAL-A00689	S. arizonae	Yes
SAL_NA5040AA	17139	462000	S. arizonae	Yes
SAL_EA0784AA	13863	FL_FLDACS-94503	S. arizonae	Yes
SAL_CA7849AA	13607	FDA00002875	S. arizonae	Yes
SAL_EA0155AA	14926	NY_IDR1000020433	S. arizonae	Yes
SAL_CA8254AA	13665	FDA00003790	S. arizonae	Yes
SAL_CA2453AA	11635	25209	S. arizonae	Yes
SAL_JA4491AA	16744	201702573	S. arizonae	Yes
SAL_KA2573AA	16840	PNUSAS017488	S. arizonae	Yes
SAL_IA7497AA	16695	PNUSAS009071	S. arizonae	Yes
SAL_JA5654AA	16806	PNUSAS011869	S. arizonae	Yes
SAL_HA4667AA	16632	13-5858	S. arizonae	Yes
SAL_GA9051AA	16610	FDA00010616	S. arizonae	Yes
SAL_CA8727AA	13914	FL-NRM124	S. arizonae	Yes
SAL_HA4666AA	16098	13-1629	S. arizonae	Yes
SAL_NA5009AA	15975	461963	S. arizonae	Yes
SAL_GA5146AA	16592	FDA00010402	S. arizonae	Yes
SAL_JA9655AA	16281	FDA00001204	S. arizonae	Yes
SAL_MA1949AA	16299	122302	S. arizonae	Yes
SAL_BA1520AA	16165	So 20/20	S. arizonae	Yes
SAL_DA5007AA	16512	ST 73/21 Ew	S. arizonae	Yes
SAL_JA6566AA	16779	2014K-0863	S. arizonae	Yes
SAL_KA0412AA	16830	PNUSAS014516	S. arizonae	Yes
SAL_JA6534AA	16273	335314	S. arizonae	Yes
SAL_LA6318AA	16880	PNUSAS023270	S. arizonae	Yes
SAL_GA2456AA	16580	BCW_1629	S. arizonae	Yes
SAL_DA4985AA	16506	4491-56/134	S. arizonae	Yes
SAL_DA5543AA	13961	FLUFL-MJ692	S. arizonae	Yes
SAL_JA6426AA	16078	338427	S. arizonae	Yes
SAL_IA8150AA	16700	ADRDL-957	S. arizonae	Yes
SAL_FA8656AA	16217	CVM N31597	S. arizonae	Yes
SAL_MA1470AA	16889	PNUSAS025368	S. arizonae	Yes
SAL_JA6342AA	16798	PNUSAS012499	S. arizonae	Yes
SAL_FA4533AA	12325	147870	S. arizonae	Yes
SAL_DA8445AA	14122	FNW19I18	S. arizonae	Yes
SAL_MA4425AA	16031	259248	S. arizonae	Yes
SAL_GA7376AA	16237	FDA00004738	S. arizonae	Yes
SAL_EA4659AA	16518	CFSAN033269	S. arizonae	Yes
SAL_EA4647AA	16517	CFSAN033282	S. arizonae	Yes
SAL_JA5225AA	16752	2014K-0489	S. arizonae	Yes
SAL_GA3873AA	12837	BCW_1526	S. arizonae	Yes
SAL_CA8919AA	13630	FDA00003365	S. arizonae	Yes
SAL_IA0417AA	16676	PNUSAS007368	S. arizonae	Yes
SAL_HA6077AA	16655	FDA00000481	S. arizonae	Yes
SAL_IA9199AA	16708	PNUSAS009566	S. arizonae	Yes
SAL_KA5647AA	16847	PNUSAS018246	S. arizonae	Yes
SAL_HA9527AA	16672	PNUSAS006741	S. arizonae	Yes
SAL_KA2904AA	16839	PNUSAS016824	S. arizonae	Yes
SAL_IA6418AA	16690	PNUSAS008532	S. arizonae	Yes
SAL_FA1101AA	15039	PNUSAS001580	S. arizonae	Yes
SAL_JA5199AA	16763	08-0004	S. arizonae	Yes
SAL_DA5015AA	16513	3738-56/131	S. arizonae	Yes
SAL_DA2250AA	12535	2012K-1584	S. arizonae	Yes
SAL_LA3930AA	16871	PNUSAS022615	S. arizonae	Yes
SAL_DA8812AA	13972	FMA0089	S. arizonae	Yes
SAL_DA1745AA	15118	POR1-0025	S. arizonae	Yes
SAL_GA8878AA	16609	PNUSAS003376	S. arizonae	Yes
SAL_JA2682AA	16733	PNUSAS011948	S. arizonae	Yes
SAL_MA3252AA	17025	PNUSAS026458	S. arizonae	Yes
SAL_HA4665AA	16249	13-0296	S. arizonae	Yes
SAL_GA2186AA	16582	BCW_6251	S. arizonae	Yes
SAL_JA0186AA	16714	PNUSAS010592	S. arizonae	Yes
SAL_CA8066AA	13460	FDA00001280	S. arizonae	Yes
SAL_GA5718AA	16595	CVM N58630	S. arizonae	Yes
SAL_DA4995AA	16409	So 9/23	S. arizonae	Yes
SAL_JA6581AA	16773	80-2566	S. arizonae	Yes
SAL_IA0434AA	16675	PNUSAS007240	S. arizonae	Yes
SAL_GA9569AA	16615	FDA00010662	S. arizonae	Yes
SAL_MA1792AA	16291	183650	S. arizonae	Yes
SAL_MA2207AA	16894	349290	S. arizonae	Yes
SAL_DA4979AA	12886	CDC 129-73	S. arizonae	Yes
SAL_OA0449AA	17171	481474	S. arizonae	Yes
SAL_MA5911AA	15999	267051	S. arizonae	Yes
SAL_JA9607AA	16825	FDA00002278	S. arizonae	Yes
SAL_CA8208AA	16411	CFSAN028015	S. arizonae	Yes
SAL_DA5010AA	12623	314 003	S. arizonae	Yes
SAL_EA7037AA	16533	99775	S. arizonae	Yes
SAL_FA4616AA	16557	107143	S. arizonae	Yes
SAL_JA5207AA	16760	2014K-0203	S. arizonae	Yes
SAL_EA5304AA	15018	PNUSAS001162	S. arizonae	Yes
SAL_GA1699AA	12855	BCW_2787	S. arizonae	Yes
SAL_JA6571AA	16776	08-1108	S. arizonae	Yes
SAL_LA9712AA	16887	PNUSAS024005	S. arizonae	Yes
SAL_DA9590AA	16106	FNW19G99	S. arizonae	Yes
SAL_GA2479AA	16574	BCW_1527	S. arizonae	Yes
SAL_FA7831AA	13446	FDA00001229	S. arizonae	Yes
SAL_HA8854AA	16401	NCTC7308	S. arizonae	Yes
SAL_DA9990AA	13965	FMA0016	S. arizonae	Yes
SAL_KA7829AA	16856	PNUSAS015501	S. arizonae	Yes
SAL_MA2363AA	16039	266995	S. arizonae	Yes
SAL_GA9565AA	16616	FDA00010666	S. arizonae	Yes
SAL_IA6995AA	16693	PNUSAS008656	S. arizonae	Yes
SAL_HA8865AA	16406	NCTC8297	S. arizonae			Yes (primary)
SAL_HA8853AA	16400	NCTC7306	S. arizonae			Yes (secondary)
SAL_MA1784AA	16135	273592	S. arizonae				Yes (primary)
SAL_CA2712AA	16136	63618	S. arizonae				Yes (secondary)
SAL_NA5066AA	17148	440148	S. arizonae					Yes
SAL_NA5086AA	17159	454841	S. arizonae					Yes
SAL_GA3728AA	16150	2703-76	S. bongori				Yes (secondary)
SAL_MA5830AA	16021	140234	S. bongori					Yes
SAL_HA8836AA	16392	NCTC12419	S.bongori	Yes	Yes	Yes (primary)
SAL_DA6976AA	13269	FAR0179	S.bongori	Yes	Yes
SAL_GA3148AA	16100	RKS3049_61-85	S.bongori	Yes	Yes
SAL_DA7766AA	16206	46082E21	S.bongori	Yes	Yes
SAL_GA3147AA	16221	RKS3051_235-87	S.bongori	Yes	Yes
SAL_JA5213AA	16267	2014K-0331	S.bongori	Yes	Yes
SAL_GA3861AA	16570	BCW_1554	S.bongori	Yes	Yes
SAL_NA5028AA	15971	461984	S.bongori	Yes			Yes (primary)
SAL_JA6585AA	16771	85-0051	S.bongori	Yes
SAL_JA5230AA	16269	2010K-1196	S.bongori	Yes
SAL_CA0655AA	16449	CEIM 44847	S.bongori	Yes
SAL_CA0623AA	15140	RKI-1373	S.bongori	Yes
SAL_EA9763AA	16549	RKS3044	S.bongori	Yes
SAL_EA9772AA	14904	N268-08	S.bongori	Yes
SAL_GA1781AA	16587	1308-83	S.bongori	Yes
SAL_GA3149AA	16222	RKS304_601-84	S.bongori	Yes
SAL_FA0906AA	13799	FDA00009878	S.bongori	Yes
SAL_JA6559AA	16274	08-1209	S.bongori	Yes
SAL_GA3278AA	16223	824-67	S.bongori	Yes
SAL_JA0617AA	16265	PNUSAS003362	S.bongori	Yes
SAL_CA0643AA	12887	CDC-2703-76	S.bongori	Yes
SAL_BA8870AA	12049	72285	S.bongori	Yes
SAL_GA3862AA	16569	BCW_1552	S.bongori	Yes
SAL_DA5347AA	13189	DRS013882	S.bongori	Yes
SAL_GA3655AA	16109	117-86	S.bongori	Yes
SAL_NA5048AA	17142	462008	S.bongori	Yes
SAL_JA6978AA	16812	CFSAN062803	S.bongori	Yes
SAL_NA5039AA	17138	461999	S.bongori	Yes
SAL_NA5025AA	15972	461982	S.bongori	Yes
SAL_MA5991AA	16353	416185	S.bongori			Yes (secondary)		Yes
SAL_MA1830AA	16964	267048	VI	Yes	Yes			Yes
SAL_GA3654AA	12601	2083-62	VI	Yes	Yes
SAL_GA3653AA	12603	2131-71	VI	Yes	Yes
SAL_GA3660AA	12605	232-84	VI	Yes	Yes
SAL_GA1721AA	12645	396-83	VI	Yes	Yes
SAL_GA3860AA	12848	BCW_1558	VI	Yes	Yes
SAL_DA3967AA	14055	FNE0147	VI	Yes	Yes
SAL_EA2899AA	16152	FDA00001532	VI	Yes			Yes (secondary)
SAL_DA4983AA	12496	1711K	VI	Yes
SAL_DA4559AA	12479	1449K	VI	Yes
SAL_JA5195AA	16767	68-4603	VI	Yes
SAL_KA0221AA	16827	FDA00011927	VI	Yes
SAL_CA9757AA	13620	FDA00003139	VI	Yes
SAL_CA7665AA	14197	FSF0145	VI	Yes
SAL_GA2464AA	16578	BCW_1560	VI	Yes
SAL_GA2459AA	16220	BCW_1584	VI	Yes
SAL_HA8831AA	16393	NCTC12420	VI			Yes (primary)
SAL_NA5038AA	17137	461997	VI			Yes (secondary)		Yes
SAL_GA1810AA	16151	BCW_1559	VI				Yes (primary)
SAL_DA8458AA	13892	FL-MDD-382	VII	Yes	Yes
SAL_JA5192AA	16163	2012K-0159	VII	Yes	Yes
SAL_JA6574AA	16164	2013K-0230	VII	Yes	Yes
SAL_GA1770AA	17179	N27403	VII	Yes	Yes
SAL_KA6946AA	17184	PNUSAS018322	VII	Yes	Yes
SAL_GA3744AA	12664	5039-68	VII		Yes	Yes (secondary)	Yes (secondary)
SAL_FA1255AA	16552	FDA00001290	VII		Yes
SAL_MA2040AA	16108	267055	VII			Yes (primary)		Yes
SAL_GA1787AA	12609	2439-64	VII				Yes (primary)
SAL_JA5200AA	16111	85-0120	VIII	Yes	Yes	Yes (primary)
SAL_DA5013AA	16142	2193/78	VIII	Yes	Yes	Yes (secondary)	Yes (secondary)
SAL_BA7509AA	16141	9670/06	VIII	Yes	Yes		Yes (primary)
not_in_Enterobase	Not_in_PubMLST	N/A	VIII					Yes
SAL_MA5962AA	15989	362814	X	Yes	Yes	Yes (secondary)
SAL_DA4996AA	16145	1423K	X	Yes	Yes		Yes (primary)
SAL_DA1087AA	9629	H124040549	X	Yes	Yes			Yes
SAL_DA5012AA	12469	1351K	X	Yes	Yes
SAL_DA4564AA	16159	1048-61/256	X	Yes	Yes
SAL_CA0801AA	16521	52987	X	Yes	Yes
SAL_IA5387AA	16686	15L-2030	X	Yes	Yes
SAL_NA5047AA	15967	462007	X	Yes
SAL_DA4990AA	12478	1425K	X	Yes
SAL_JA5227AA	16080	08-2179	X	Yes
SAL_MA5883AA	16160	242410	X			Yes (primary)
SAL_OA0444AA	16146	481467	X				Yes (secondary)
SAL_MA5961AA	17108	361801	X					Yes
SAL_MA5907AA	16148	267042	XI	Yes	Yes	Yes (primary)	Yes (secondary)	Yes
SAL_EA2466AA	16147	FDA00001960	XI	Yes	Yes	Yes (secondary)	Yes (primary)
SAL_DA4561AA	12480	1465K	XI	Yes	Yes

## Sheet: Sheet2
PubMLST_ID	Analysis_Subspecies	Dataset A	Dataset B	Dataset C	Dataset D	Dataset E
16402	IV	Yes	Yes	Yes (secondary)
16392	S.bongori	Yes	Yes	Yes (primary)
16142	VIII	Yes	Yes	Yes (secondary)	Yes (secondary)
16111	VIII	Yes	Yes	Yes (primary)
15989	X	Yes	Yes	Yes (secondary)
16148	XI	Yes	Yes	Yes (primary)	Yes (secondary)	Yes
16147	XI	Yes	Yes	Yes (secondary)	Yes (primary)
16167	I	Yes	Yes
16183	I	Yes	Yes
16190	I	Yes	Yes
16207	I	Yes	Yes
17235	I	Yes	Yes
17298	I	Yes	Yes
17326	I	Yes	Yes
12643	II	Yes	Yes
13335	II	Yes	Yes
13852	II	Yes	Yes
16006	II	Yes	Yes
16229	II	Yes	Yes
16870	II	Yes	Yes
17101	II	Yes	Yes
16169	II/XI/Novel	Yes	Yes
16057	IIIb	Yes	Yes
16063	IIIb	Yes	Yes
16329	IIIb	Yes	Yes
16456	IIIb	Yes	Yes
16466	IIIb	Yes	Yes
16597	IIIb	Yes	Yes
16717	IIIb	Yes	Yes
12651	IV	Yes	Yes
13596	IV	Yes	Yes
16085	IV	Yes	Yes
16413	IV	Yes	Yes
16608	IV	Yes	Yes
16710	IV	Yes	Yes
16143	IX	Yes	Yes		Yes (primary)
15280	IX	Yes	Yes
15979	IX	Yes	Yes
16155	IX	Yes	Yes
16158	IX	Yes	Yes
16668	IX	Yes	Yes
16756	IX	Yes	Yes
11853	S. arizonae	Yes	Yes
15051	S. arizonae	Yes	Yes
16481	S. arizonae	Yes	Yes
16644	S. arizonae	Yes	Yes
16751	S. arizonae	Yes	Yes
16803	S. arizonae	Yes	Yes
16941	S. arizonae	Yes	Yes
13269	S.bongori	Yes	Yes
16100	S.bongori	Yes	Yes
16206	S.bongori	Yes	Yes
16221	S.bongori	Yes	Yes
16267	S.bongori	Yes	Yes
16570	S.bongori	Yes	Yes
16964	VI	Yes	Yes			Yes
12601	VI	Yes	Yes
12603	VI	Yes	Yes
12605	VI	Yes	Yes
12645	VI	Yes	Yes
12848	VI	Yes	Yes
14055	VI	Yes	Yes
13892	VII	Yes	Yes
16163	VII	Yes	Yes
16164	VII	Yes	Yes
17179	VII	Yes	Yes
17184	VII	Yes	Yes
16141	VIII	Yes	Yes		Yes (primary)
16145	X	Yes	Yes		Yes (primary)
9629	X	Yes	Yes			Yes
12469	X	Yes	Yes
16159	X	Yes	Yes
16521	X	Yes	Yes
16686	X	Yes	Yes
12480	XI	Yes	Yes
16373	IIIb	Yes		Yes (secondary)
16278	I	Yes
16208	I	Yes
17303	I	Yes
16282	I	Yes
17199	I	Yes
17226	I	Yes
17256	I	Yes
16192	I	Yes
16212	I	Yes
16257	I	Yes
17372	I	Yes
17373	I	Yes
16385	I	Yes
16254	I	Yes
16379	I	Yes
17232	I	Yes
16188	I	Yes
17364	I	Yes
17275	I	Yes
16209	I	Yes
16382	I	Yes
16272	I	Yes
17258	I	Yes
16378	I	Yes
16275	I	Yes
17321	I	Yes
17305	I	Yes
16213	I	Yes
16200	I	Yes
16384	I	Yes
16181	I	Yes
17294	I	Yes
17281	I	Yes
17192	I	Yes
16195	I	Yes
17227	I	Yes
16259	I	Yes
16280	I	Yes
16377	I	Yes
16203	I	Yes
17253	I	Yes
17288	I	Yes
16372	I	Yes
16380	I	Yes
16260	I	Yes
16182	I	Yes
16288	I	Yes
17330	I	Yes
17241	I	Yes
17225	I	Yes
17369	I	Yes
17317	I	Yes
16376	I	Yes
16210	I	Yes
16191	I	Yes
17233	I	Yes
16171	I	Yes
16177	I	Yes
16074	I	Yes
16175	I	Yes
17259	I	Yes
17203	I	Yes
17287	I	Yes
17216	I	Yes
17274	I	Yes
16201	I	Yes
16283	I	Yes
16255	I	Yes
16211	I	Yes
16185	I	Yes
16256	I	Yes
16387	I	Yes
16388	I	Yes
16196	I	Yes
17352	I	Yes
17222	I	Yes
16386	I	Yes
17345	I	Yes
17264	I	Yes
17230	I	Yes
16270	I	Yes
16285	I	Yes
16186	I	Yes
16066	I	Yes
16070	I	Yes
16258	I	Yes
16284	I	Yes
17359	I	Yes
16133	II	Yes			Yes (primary)
17102	II	Yes
16507	II	Yes
14194	II	Yes
15986	II	Yes
14411	II	Yes
16001	II	Yes
16424	II	Yes
11943	II	Yes
15987	II	Yes
16678	II	Yes
11684	II	Yes
16339	II	Yes
12835	II	Yes
16564	II	Yes
16205	II	Yes
16764	II	Yes
16027	II	Yes
14006	II	Yes
12195	II	Yes
16091	II	Yes
15988	II	Yes
13256	II	Yes
16000	II	Yes
15984	II	Yes
16028	II	Yes
15983	II	Yes
13819	II	Yes
12632	II	Yes
15991	II	Yes
16243	II	Yes
16651	II	Yes
16007	II	Yes
15994	II	Yes
11579	II	Yes
12649	II	Yes
16593	II	Yes
13853	II	Yes
17064	II	Yes
16612	II	Yes
16698	II	Yes
13249	II	Yes
16017	II	Yes
16011	II	Yes
15990	II	Yes
17092	II	Yes
16264	II	Yes
17071	II	Yes
16009	II	Yes
12836	II	Yes
17089	II	Yes
17067	II	Yes
14371	II	Yes
17022	II	Yes
16423	II	Yes
17103	II	Yes
16348	II	Yes
16003	II	Yes
13672	II	Yes
16647	II	Yes
17174	II	Yes
16023	II	Yes
12471	II	Yes
16757	II	Yes
17098	II	Yes
14542	II	Yes
12622	II	Yes
16019	II	Yes
17069	II	Yes
15981	II	Yes
16553	II	Yes
14333	II	Yes
17080	II	Yes
16514	II	Yes
12047	II	Yes
16497	II	Yes
13308	II	Yes
13559	II	Yes
17040	II	Yes
16654	II	Yes
11637	II	Yes
16542	II	Yes
16168	II	Yes
14022	II	Yes
16683	II	Yes
16414	II	Yes
12270	II	Yes
17085	II	Yes
15993	II	Yes
16787	II	Yes
17093	II	Yes
17057	II	Yes
16366	IIIb	Yes
16082	IIIb	Yes
14137	IIIb	Yes
16045	IIIb	Yes
16532	IIIb	Yes
14921	IIIb	Yes
16300	IIIb	Yes
14782	IIIb	Yes
17059	IIIb	Yes
16845	IIIb	Yes
16910	IIIb	Yes
16073	IIIb	Yes
16786	IIIb	Yes
16861	IIIb	Yes
16327	IIIb	Yes
16729	IIIb	Yes
16826	IIIb	Yes
17170	IIIb	Yes
16818	IIIb	Yes
16214	IIIb	Yes
12250	IIIb	Yes
12933	IIIb	Yes
16801	IIIb	Yes
16425	IIIb	Yes
17018	IIIb	Yes
11783	IIIb	Yes
16296	IIIb	Yes
16234	IIIb	Yes
16304	IIIb	Yes
16292	IIIb	Yes
13543	IIIb	Yes
16583	IIIb	Yes
16661	IIIb	Yes
12397	IIIb	Yes
16328	IIIb	Yes
16022	IIIb	Yes
16584	IIIb	Yes
12454	IIIb	Yes
16802	IIIb	Yes
16060	IIIb	Yes
12715	IIIb	Yes
16652	IIIb	Yes
14121	IIIb	Yes
16050	IIIb	Yes
14179	IIIb	Yes
16293	IIIb	Yes
16603	IIIb	Yes
16232	IIIb	Yes
16459	IIIb	Yes
16797	IIIb	Yes
12028	IIIb	Yes
16279	IIIb	Yes
16834	IIIb	Yes
16324	IIIb	Yes
17146	IIIb	Yes
11766	IIIb	Yes
16294	IIIb	Yes
12027	IIIb	Yes
16307	IIIb	Yes
16440	IIIb	Yes
17060	IIIb	Yes
11733	IIIb	Yes
16628	IIIb	Yes
14530	IIIb	Yes
16511	IIIb	Yes
12486	IIIb	Yes
16790	IIIb	Yes
16305	IIIb	Yes
16054	IIIb	Yes
17075	IIIb	Yes
15117	IIIb	Yes
16302	IIIb	Yes
16906	IIIb	Yes
16911	IIIb	Yes
11765	IIIb	Yes
17037	IIIb	Yes
16018	IIIb	Yes
16464	IIIb	Yes
16046	IIIb	Yes
16725	IIIb	Yes
11973	IIIb	Yes
16035	IIIb	Yes
16515	IIIb	Yes
12843	IIIb	Yes
16726	IIIb	Yes
13856	IIIb	Yes
16051	IIIb	Yes
11631	IIIb	Yes
16849	IIIb	Yes
16731	IIIb	Yes
16030	IIIb	Yes
15348	IIIb	Yes
15959	IV	Yes				Yes
15958	IV	Yes				Yes
16055	IV	Yes
16032	IV	Yes
11990	IV	Yes
16833	IV	Yes
16738	IV	Yes
17127	IV	Yes
16761	IV	Yes
16980	IV	Yes
16718	IV	Yes
16842	IV	Yes
13403	IV	Yes
12602	IV	Yes
16287	IV	Yes
16033	IV	Yes
16989	IV	Yes
12661	IV	Yes
13295	IV	Yes
16226	IV	Yes
16064	IV	Yes
14367	IV	Yes
16607	IV	Yes
16709	IV	Yes
16699	IV	Yes
14075	IV	Yes
16873	IV	Yes
16721	IV	Yes
16865	IV	Yes
16748	IV	Yes
12654	IV	Yes
16715	IV	Yes
16903	IV	Yes
16759	IV	Yes
16527	IV	Yes
16356	IV	Yes
13464	IV	Yes
16703	IV	Yes
16689	IV	Yes
12618	IV	Yes
16796	IV	Yes
16262	IV	Yes
13471	IV	Yes
16788	IV	Yes
14134	IV	Yes
12462	IV	Yes
16357	IV	Yes
14195	IV	Yes
16227	IV	Yes
16365	IV	Yes
12846	IV	Yes
13356	IV	Yes
16231	IV	Yes
12474	IV	Yes
15976	IV	Yes
16867	IV	Yes
13696	IV	Yes
16575	IV	Yes
12930	IV	Yes
16065	IV	Yes
16682	IV	Yes
13371	IV	Yes
16747	IV	Yes
16685	IV	Yes
12954	IV	Yes
14131	IV	Yes
16716	IV	Yes
16649	IV	Yes
16836	IV	Yes
14017	IV	Yes
16713	IV	Yes
15977	IV	Yes
16576	IV	Yes
16034	IV	Yes
16360	IV	Yes
13412	IV	Yes
16646	IV	Yes
16485	IV	Yes
16692	IV	Yes
13449	IV	Yes
14444	IV	Yes
16775	IV	Yes
16785	IV	Yes
13369	IV	Yes
16875	IV	Yes
12736	IV	Yes
14419	IV	Yes
13461	IV	Yes
16419	IV	Yes
16312	IV	Yes
16310	IV	Yes
16706	IV	Yes
14378	IV	Yes
17095	IX	Yes				Yes
16815	S. arizonae	Yes
15377	S. arizonae	Yes
17139	S. arizonae	Yes
13863	S. arizonae	Yes
13607	S. arizonae	Yes
14926	S. arizonae	Yes
13665	S. arizonae	Yes
11635	S. arizonae	Yes
16744	S. arizonae	Yes
16840	S. arizonae	Yes
16695	S. arizonae	Yes
16806	S. arizonae	Yes
16632	S. arizonae	Yes
16610	S. arizonae	Yes
13914	S. arizonae	Yes
16098	S. arizonae	Yes
15975	S. arizonae	Yes
16592	S. arizonae	Yes
16281	S. arizonae	Yes
16299	S. arizonae	Yes
16165	S. arizonae	Yes
16512	S. arizonae	Yes
16779	S. arizonae	Yes
16830	S. arizonae	Yes
16273	S. arizonae	Yes
16880	S. arizonae	Yes
16580	S. arizonae	Yes
16506	S. arizonae	Yes
13961	S. arizonae	Yes
16078	S. arizonae	Yes
16700	S. arizonae	Yes
16217	S. arizonae	Yes
16889	S. arizonae	Yes
16798	S. arizonae	Yes
12325	S. arizonae	Yes
14122	S. arizonae	Yes
16031	S. arizonae	Yes
16237	S. arizonae	Yes
16518	S. arizonae	Yes
16517	S. arizonae	Yes
16752	S. arizonae	Yes
12837	S. arizonae	Yes
13630	S. arizonae	Yes
16676	S. arizonae	Yes
16655	S. arizonae	Yes
16708	S. arizonae	Yes
16847	S. arizonae	Yes
16672	S. arizonae	Yes
16839	S. arizonae	Yes
16690	S. arizonae	Yes
15039	S. arizonae	Yes
16763	S. arizonae	Yes
16513	S. arizonae	Yes
12535	S. arizonae	Yes
16871	S. arizonae	Yes
13972	S. arizonae	Yes
15118	S. arizonae	Yes
16609	S. arizonae	Yes
16733	S. arizonae	Yes
17025	S. arizonae	Yes
16249	S. arizonae	Yes
16582	S. arizonae	Yes
16714	S. arizonae	Yes
13460	S. arizonae	Yes
16595	S. arizonae	Yes
16409	S. arizonae	Yes
16773	S. arizonae	Yes
16675	S. arizonae	Yes
16615	S. arizonae	Yes
16291	S. arizonae	Yes
16894	S. arizonae	Yes
12886	S. arizonae	Yes
17171	S. arizonae	Yes
15999	S. arizonae	Yes
16825	S. arizonae	Yes
16411	S. arizonae	Yes
12623	S. arizonae	Yes
16533	S. arizonae	Yes
16557	S. arizonae	Yes
16760	S. arizonae	Yes
15018	S. arizonae	Yes
12855	S. arizonae	Yes
16776	S. arizonae	Yes
16887	S. arizonae	Yes
16106	S. arizonae	Yes
16574	S. arizonae	Yes
13446	S. arizonae	Yes
16401	S. arizonae	Yes
13965	S. arizonae	Yes
16856	S. arizonae	Yes
16039	S. arizonae	Yes
16616	S. arizonae	Yes
16693	S. arizonae	Yes
15971	S.bongori	Yes			Yes (primary)
16771	S.bongori	Yes
16269	S.bongori	Yes
16449	S.bongori	Yes
15140	S.bongori	Yes
16549	S.bongori	Yes
14904	S.bongori	Yes
16587	S.bongori	Yes
16222	S.bongori	Yes
13799	S.bongori	Yes
16274	S.bongori	Yes
16223	S.bongori	Yes
16265	S.bongori	Yes
12887	S.bongori	Yes
12049	S.bongori	Yes
16569	S.bongori	Yes
13189	S.bongori	Yes
16109	S.bongori	Yes
17142	S.bongori	Yes
16812	S.bongori	Yes
17138	S.bongori	Yes
15972	S.bongori	Yes
16152	VI	Yes			Yes (secondary)
12496	VI	Yes
12479	VI	Yes
16767	VI	Yes
16827	VI	Yes
13620	VI	Yes
14197	VI	Yes
16578	VI	Yes
16220	VI	Yes
15967	X	Yes
12478	X	Yes
16080	X	Yes
12664	VII		Yes	Yes (secondary)	Yes (secondary)
16552	VII		Yes
17191	I			Yes (primary)
17190	I			Yes (secondary)
17189	I			Yes (secondary)
16394	II			Yes (primary)
16405	II			Yes (secondary)
16389	IIIb			Yes (primary)
16391	IV			Yes (primary)
15996	IX			Yes (primary)	Yes (secondary)	Yes
16153	IX			Yes (secondary)
16406	S. arizonae			Yes (primary)
16400	S. arizonae			Yes (secondary)
16353	S.bongori			Yes (secondary)		Yes
17137	VI			Yes (secondary)		Yes
16393	VI			Yes (primary)
16108	VII			Yes (primary)		Yes
16160	X			Yes (primary)
16132	I				Yes (primary)
16130	I				Yes (secondary)
16131	I				Yes (secondary)
18436	I					Yes
18437	I					Yes
16134	II				Yes (secondary)
16341	II					Yes
15963	II					Yes
17172	I/II					Yes
16137	IIIb				Yes (primary)
16138	IIIb				Yes (secondary)
15962	IIIb					Yes
15960	IIIb					Yes
16139	IV				Yes (primary)
16140	IV				Yes (secondary)
16135	S. arizonae				Yes (primary)
16136	S. arizonae				Yes (secondary)
17148	S. arizonae					Yes
17159	S. arizonae					Yes
16150	S. bongori				Yes (secondary)
16021	S. bongori					Yes
16151	VI				Yes (primary)
12609	VII				Yes (primary)
Not_in_PubMLST	VIII					Yes
16146	X				Yes (secondary)
17108	X					Yes
